# Supplementary material for: Co3Gd4 Cage as Magnetic Refrigerant and Co3Dy3 Cage Showing Slow Relaxation of Magnetisation
Source: Molecules. 2022 Feb 8;27(3):1130. doi: 10.3390/molecules27031130 (PMC8840112; doi:10.3390/molecules27031130)
Supplement: Supplementary file 1 [file molecules-27-01130-s001.zip]

Archive with 3 entries (3 files):
- complex 1.cif
- complex 2.cif
- Supporting information.pdf
