# Supplementary material for: Co3Gd4 Cage as Magnetic Refrigerant and Co3Dy3 Cage Showing Slow Relaxation of Magnetisation
Source: Molecules. 2022 Feb 8;27(3):1130. doi: 10.3390/molecules27031130 (PMC8840112; doi:10.3390/molecules27031130)
Supplement: Supplementary file 1 [file molecules-27-01130-s001.zip › complex 1.cif]

 
data_complex1 
 
_audit_creation_method            SHELXL-97 
_chemical_name_systematic 
; 
 ? 
; 
_chemical_name_common             ? 
_chemical_melting_point           ? 
_chemical_formula_moiety          ? 
_chemical_formula_sum 
 'C86 H Co3 Gd4 N3 O47' 
_chemical_formula_weight          2633.69 
 
loop_ 
 _atom_type_symbol 
 _atom_type_description 
 _atom_type_scat_dispersion_real 
 _atom_type_scat_dispersion_imag 
 _atom_type_scat_source 
 'C'  'C'   0.0033   0.0016 
 'International Tables Vol C Tables 4.2.6.8 and 6.1.1.4' 
 'Co'  'Co'   0.3494   0.9721 
 'International Tables Vol C Tables 4.2.6.8 and 6.1.1.4' 
 'Gd'  'Gd'  -0.1653   3.9035 
 'International Tables Vol C Tables 4.2.6.8 and 6.1.1.4' 
 'N'  'N'   0.0061   0.0033 
 'International Tables Vol C Tables 4.2.6.8 and 6.1.1.4' 
 'O'  'O'   0.0106   0.0060 
 'International Tables Vol C Tables 4.2.6.8 and 6.1.1.4' 
 'H'  'H'   0.0000   0.0000 
 'International Tables Vol C Tables 4.2.6.8 and 6.1.1.4' 
 
_symmetry_cell_setting            ? 
_symmetry_space_group_name_H-M    ? 
 
loop_ 
 _symmetry_equiv_pos_as_xyz 
 'x, y, z' 
 '-x, -y, -z' 
 
_cell_length_a                    15.5520(5) 
_cell_length_b                    16.3730(6) 
_cell_length_c                    25.1002(9) 
_cell_angle_alpha                 77.745(2) 
_cell_angle_beta                  89.127(2) 
_cell_angle_gamma                 65.270(2) 
_cell_volume                      5653.4(3) 
_cell_formula_units_Z             2 
_cell_measurement_temperature     293(2) 
_cell_measurement_reflns_used     ? 
_cell_measurement_theta_min       ? 
_cell_measurement_theta_max       ? 
 
_exptl_crystal_description        ? 
_exptl_crystal_colour             ? 
_exptl_crystal_size_max           ? 
_exptl_crystal_size_mid           ? 
_exptl_crystal_size_min           ? 
_exptl_crystal_density_meas       ? 
_exptl_crystal_density_diffrn     1.547 
_exptl_crystal_density_method     'not measured' 
_exptl_crystal_F_000              2502 
_exptl_absorpt_coefficient_mu     2.823 
_exptl_absorpt_correction_type    ? 
_exptl_absorpt_correction_T_min   ? 
_exptl_absorpt_correction_T_max   ? 
_exptl_absorpt_process_details    ? 
 
_exptl_special_details 
; 
 ? 
; 
 
_diffrn_ambient_temperature       293(2) 
_diffrn_radiation_wavelength      0.71073 
_diffrn_radiation_type            MoK\a 
_diffrn_radiation_source          'fine-focus sealed tube' 
_diffrn_radiation_monochromator   graphite 
_diffrn_measurement_device_type   ? 
_diffrn_measurement_method        ? 
_diffrn_detector_area_resol_mean  ? 
_diffrn_reflns_number             19911 
_diffrn_reflns_av_R_equivalents   0.0000 
_diffrn_reflns_av_sigmaI/netI     0.0199 
_diffrn_reflns_limit_h_min        -18 
_diffrn_reflns_limit_h_max        18 
_diffrn_reflns_limit_k_min        -18 
_diffrn_reflns_limit_k_max        19 
_diffrn_reflns_limit_l_min        0 
_diffrn_reflns_limit_l_max        29 
_diffrn_reflns_theta_min          1.41 
_diffrn_reflns_theta_max          25.00 
_reflns_number_total              19911 
_reflns_number_gt                 17795 
_reflns_threshold_expression      >2sigma(I) 
 
_computing_data_collection        ? 
_computing_cell_refinement        ? 
_computing_data_reduction         ? 
_computing_structure_solution     'SHELXS-97 (Sheldrick, 2008)' 
_computing_structure_refinement   'SHELXL-97 (Sheldrick, 2008)' 
_computing_molecular_graphics     ? 
_computing_publication_material   ? 
 
_refine_special_details 
; 
 Refinement of F^2^ against ALL reflections.  The weighted R-factor wR and 
 goodness of fit S are based on F^2^, conventional R-factors R are based 
 on F, with F set to zero for negative F^2^. The threshold expression of 
 F^2^ > 2sigma(F^2^) is used only for calculating R-factors(gt) etc. and is 
 not relevant to the choice of reflections for refinement.  R-factors based 
 on F^2^ are statistically about twice as large as those based on F, and R- 
 factors based on ALL data will be even larger. 
; 
 
_refine_ls_structure_factor_coef  Fsqd  
_refine_ls_matrix_type            full 
_refine_ls_weighting_scheme       calc  
_refine_ls_weighting_details 
 'calc w=1/[\s^2^(Fo^2^)+(0.0853P)^2^+36.6519P] where P=(Fo^2^+2Fc^2^)/3' 
_atom_sites_solution_primary      direct 
_atom_sites_solution_secondary    difmap 
_atom_sites_solution_hydrogens    geom 
_refine_ls_hydrogen_treatment     mixed 
_refine_ls_extinction_method      none 
_refine_ls_extinction_coef        ? 
_refine_ls_number_reflns          19911 
_refine_ls_number_parameters      1189 
_refine_ls_number_restraints      0 
_refine_ls_R_factor_all           0.0508 
_refine_ls_R_factor_gt            0.0443 
_refine_ls_wR_factor_ref          0.1395 
_refine_ls_wR_factor_gt           0.1329 
_refine_ls_goodness_of_fit_ref    0.991 
_refine_ls_restrained_S_all       0.991 
_refine_ls_shift/su_max           3.432 
_refine_ls_shift/su_mean          0.018 
 
loop_ 
 _atom_site_label 
 _atom_site_type_symbol 
 _atom_site_fract_x 
 _atom_site_fract_y 
 _atom_site_fract_z 
 _atom_site_U_iso_or_equiv 
 _atom_site_adp_type 
 _atom_site_occupancy 
 _atom_site_symmetry_multiplicity 
 _atom_site_calc_flag 
 _atom_site_refinement_flags 
 _atom_site_disorder_assembly 
 _atom_site_disorder_group 
Gd2 Gd 0.33661(2) 0.439719(19) 0.319678(11) 0.02610(9) Uani 1 1 d . . . 
Gd6 Gd 0.19477(2) 0.711432(19) 0.229132(12) 0.02750(9) Uani 1 1 d . . . 
Gd7 Gd 0.60575(2) 0.41946(2) 0.303443(11) 0.02703(9) Uani 1 1 d . . . 
Gd8 Gd 0.42977(2) 0.76009(2) 0.197381(14) 0.03337(9) Uani 1 1 d . . . 
Co9 Co 0.17006(6) 0.52371(6) 0.21511(3) 0.02719(17) Uani 1 1 d . . . 
Co12 Co 0.21151(6) 0.91496(6) 0.20228(4) 0.03282(19) Uani 1 1 d . . . 
Co14 Co 0.53604(6) 0.29724(6) 0.40148(3) 0.03183(19) Uani 1 1 d . . . 
O3 O 0.4223(3) 0.3972(3) 0.40764(17) 0.0339(10) Uani 1 1 d . . . 
O4 O 0.1859(3) 0.4616(3) 0.28878(17) 0.0313(9) Uani 1 1 d . . . 
O4B O 0.5992(3) 0.3736(3) 0.39573(16) 0.0323(9) Uani 1 1 d . . . 
O5 O 0.0947(3) 0.6389(3) 0.22935(18) 0.0322(9) Uani 1 1 d . . . 
O6 O 0.1571(3) 0.5775(3) 0.13823(17) 0.0354(10) Uani 1 1 d . . . 
O6B O 0.5051(3) 0.3393(3) 0.32460(16) 0.0288(9) Uani 1 1 d . . . 
O8 O 0.2455(3) 0.4104(3) 0.19299(17) 0.0310(9) Uani 1 1 d . . . 
O9 O 0.2753(3) 0.5476(3) 0.23252(16) 0.0263(8) Uani 1 1 d . . . 
O10 O 0.4393(3) 0.5186(3) 0.30028(17) 0.0273(8) Uani 1 1 d . . . 
O11 O 0.5112(3) 0.5834(3) 0.24034(18) 0.0316(9) Uani 1 1 d . . . 
O12 O 0.2622(3) 0.8062(3) 0.17347(18) 0.0330(9) Uani 1 1 d . . . 
O13 O 0.1855(3) 0.8421(3) 0.26364(18) 0.0331(9) Uani 1 1 d . . . 
O26 O 0.3610(3) 0.6654(3) 0.25238(18) 0.0309(9) Uani 1 1 d . . . 
O27 O 0.5839(3) 0.3839(3) 0.21502(18) 0.0348(10) Uani 1 1 d . . . 
O28 O 0.7084(3) 0.4093(3) 0.22789(18) 0.0355(10) Uani 1 1 d . . . 
O29 O 0.6509(4) 0.1936(3) 0.3943(2) 0.0447(12) Uani 1 1 d . . . 
O30 O 0.3327(4) 0.2999(3) 0.3655(2) 0.0447(12) Uani 1 1 d . . . 
O31 O 0.7070(3) 0.2582(3) 0.3223(2) 0.0426(11) Uani 1 1 d . . . 
O32 O 0.7490(4) 0.4249(4) 0.3388(2) 0.0478(12) Uani 1 1 d . . . 
O33 O 0.6170(4) 0.5458(3) 0.34305(19) 0.0432(11) Uani 1 1 d . . . 
O34 O 0.3335(3) 0.8782(3) 0.23476(19) 0.0352(10) Uani 1 1 d . . . 
O35 O 0.4782(4) 0.2127(3) 0.40701(19) 0.0430(12) Uani 1 1 d . . . 
O45 O 0.3765(4) 0.8873(4) 0.1198(2) 0.0533(13) Uani 1 1 d . . . 
O123 O 0.2360(3) 0.9891(3) 0.1391(2) 0.0423(11) Uani 1 1 d . . . 
O47 O 0.0889(3) 0.9592(3) 0.1647(2) 0.0434(11) Uani 1 1 d . . . 
N29 N 0.1683(4) 1.0155(4) 0.2416(2) 0.0392(13) Uani 1 1 d . . . 
O49 O 0.0535(3) 0.8373(3) 0.1869(2) 0.0462(12) Uani 1 1 d . . . 
O57 O 0.1643(6) 0.6873(5) 0.3198(2) 0.0731(19) Uani 1 1 d . . . 
O58 O 0.4258(4) 0.6858(4) 0.1217(2) 0.0575(14) Uani 1 1 d . . . 
O63 O 0.1978(3) 0.6945(3) 0.13692(18) 0.0381(10) Uani 1 1 d . . . 
O64 O 0.3735(3) 0.3503(3) 0.25256(19) 0.0373(10) Uani 1 1 d . . . 
O66 O -0.1131(5) 0.5372(5) 0.1204(3) 0.0727(19) Uani 1 1 d . . . 
H66 H -0.1441 0.5710 0.1402 0.109 Uiso 1 1 calc R . . 
O75 O 0.0642(7) 1.1875(5) 0.2832(4) 0.113(3) Uani 1 1 d . . . 
H75 H 0.0183 1.2334 0.2877 0.169 Uiso 1 1 calc R . . 
O77 O 0.2424(4) 0.5462(5) 0.3674(3) 0.0711(18) Uani 1 1 d . . . 
O82 O 0.4975(5) 0.7270(4) 0.2921(2) 0.0613(16) Uani 1 1 d . . . 
C192 C 0.1646(7) 0.6645(6) 0.0519(3) 0.0529(19) Uani 1 1 d . . . 
N3 N 0.0512(4) 0.5070(4) 0.2092(2) 0.0366(12) Uani 1 1 d . . . 
N4 N 0.5628(5) 0.2715(4) 0.4814(2) 0.0458(15) Uani 1 1 d . . . 
C6B C 0.489(2) 0.624(2) 0.0204(11) 0.265(17) Uani 1 1 d . . . 
H6B1 H 0.5090 0.6169 -0.0154 0.398 Uiso 1 1 calc R . . 
H6B2 H 0.4208 0.6519 0.0187 0.398 Uiso 1 1 calc R . . 
H6B3 H 0.5128 0.5640 0.0451 0.398 Uiso 1 1 calc R . . 
C4C C 0.3003(7) 1.0357(7) 0.0583(3) 0.067(3) Uani 1 1 d . . . 
C12 C 0.0933(9) 1.1045(6) 0.2101(5) 0.081(3) Uani 1 1 d . . . 
H12A H 0.1121 1.1146 0.1731 0.097 Uiso 1 1 calc R . . 
H12B H 0.0354 1.0961 0.2078 0.097 Uiso 1 1 calc R . . 
C15 C 0.1338(6) 0.4084(7) 0.2964(3) 0.068(3) Uani 1 1 d . . . 
H15 H 0.1539 0.3515 0.3209 0.081 Uiso 1 1 calc R . . 
C16B C 0.474(2) 0.7797(19) 0.0052(10) 0.28(2) Uani 1 1 d . . . 
H16A H 0.4077 0.7919 0.0027 0.424 Uiso 1 1 calc R . . 
H16B H 0.4965 0.7809 -0.0305 0.424 Uiso 1 1 calc R . . 
H16C H 0.4812 0.8260 0.0200 0.424 Uiso 1 1 calc R . . 
C17 C 0.6440(6) 0.3691(5) 0.4458(3) 0.0428(16) Uani 1 1 d . . . 
H17A H 0.6077 0.4244 0.4590 0.051 Uiso 1 1 calc R . . 
H17B H 0.7072 0.3654 0.4401 0.051 Uiso 1 1 calc R . . 
C18 C 0.6501(5) 0.2852(5) 0.4875(3) 0.0432(16) Uani 1 1 d . . . 
H18A H 0.7050 0.2312 0.4824 0.052 Uiso 1 1 calc R . . 
H18B H 0.6578 0.2933 0.5240 0.052 Uiso 1 1 calc R . . 
C21 C 0.1742(5) 0.6451(5) 0.1138(3) 0.0368(14) Uani 1 1 d . . . 
C22 C 0.0483(7) 0.4502(8) 0.2631(4) 0.073(3) Uani 1 1 d . . . 
H22A H -0.0011 0.4890 0.2825 0.088 Uiso 1 1 calc R . . 
H22B H 0.0307 0.4023 0.2572 0.088 Uiso 1 1 calc R . . 
C24 C -0.0019(6) 0.6606(7) 0.2273(5) 0.070(3) Uani 1 1 d . . . 
H24A H -0.0371 0.7246 0.2084 0.084 Uiso 1 1 calc R . . 
H24B H -0.0214 0.6536 0.2643 0.084 Uiso 1 1 calc R . . 
C25 C 0.0479(6) 0.4618(7) 0.1645(4) 0.055(2) Uani 1 1 d . . . 
H25A H 0.0987 0.3999 0.1730 0.066 Uiso 1 1 calc R . . 
H25B H 0.0615 0.4952 0.1312 0.066 Uiso 1 1 calc R . . 
C25B C -0.0251(5) 0.6023(6) 0.1997(4) 0.058(2) Uani 1 1 d . . . 
H25C H -0.0362 0.6294 0.1607 0.070 Uiso 1 1 calc R . . 
H25D H -0.0834 0.5999 0.2124 0.070 Uiso 1 1 calc R . . 
C26 C -0.0438(6) 0.4546(7) 0.1528(4) 0.057(2) Uani 1 1 d . . . 
H26A H -0.0304 0.4049 0.1342 0.069 Uiso 1 1 calc R . . 
H26B H -0.0690 0.4392 0.1872 0.069 Uiso 1 1 calc R . . 
C28 C 0.3283(5) 0.3503(4) 0.2120(3) 0.0319(13) Uani 1 1 d . . . 
C29 C 0.3741(5) 0.2724(5) 0.1822(3) 0.0449(17) Uani 1 1 d . . . 
C30 C 0.3227(8) 0.2109(7) 0.1942(5) 0.073(3) Uani 1 1 d . . . 
H30A H 0.3213 0.1927 0.2330 0.109 Uiso 1 1 calc R . . 
H30B H 0.3552 0.1571 0.1798 0.109 Uiso 1 1 calc R . . 
H30C H 0.2589 0.2440 0.1774 0.109 Uiso 1 1 calc R . . 
C31 C 0.3674(10) 0.3113(8) 0.1216(4) 0.090(4) Uani 1 1 d . . . 
H31A H 0.3019 0.3447 0.1079 0.136 Uiso 1 1 calc R . . 
H31B H 0.3982 0.2619 0.1034 0.136 Uiso 1 1 calc R . . 
H31C H 0.3980 0.3523 0.1149 0.136 Uiso 1 1 calc R . . 
C32 C 0.3982(6) 0.2249(5) 0.3895(3) 0.0439(17) Uani 1 1 d . . . 
C33 C 0.3814(7) 0.1369(6) 0.3997(4) 0.071(3) Uani 1 1 d . . . 
C34 C 0.0355(5) 0.9181(5) 0.1630(3) 0.0463(17) Uani 1 1 d . . . 
C35 C 0.4805(6) 0.3454(7) 0.5007(3) 0.061(2) Uani 1 1 d . . . 
H35A H 0.4679 0.3206 0.5371 0.073 Uiso 1 1 calc R . . 
H35B H 0.4962 0.3963 0.5025 0.073 Uiso 1 1 calc R . . 
C36 C 0.3939(6) 0.3794(7) 0.4618(3) 0.051(2) Uani 1 1 d . . . 
H36A H 0.3692 0.3331 0.4659 0.061 Uiso 1 1 calc R . . 
H36B H 0.3447 0.4354 0.4692 0.061 Uiso 1 1 calc R . . 
C37 C 0.5761(9) 0.1759(7) 0.5095(3) 0.085(4) Uani 1 1 d . . . 
H37A H 0.6326 0.1307 0.4980 0.102 Uiso 1 1 calc R . . 
H37B H 0.5220 0.1658 0.4994 0.102 Uiso 1 1 calc R . . 
C38 C 0.1165(6) 0.9013(5) 0.2925(3) 0.052(2) Uani 1 1 d . . . 
H38A H 0.1186 0.8680 0.3297 0.062 Uiso 1 1 calc R . . 
H38B H 0.0536 0.9214 0.2750 0.062 Uiso 1 1 calc R . . 
C39 C 0.0691(7) 1.1895(6) 0.2287(5) 0.073(3) Uani 1 1 d . . . 
H39 H 0.0571 1.2445 0.2036 0.088 Uiso 1 1 calc R . . 
C40 C 0.3389(6) 0.9448(5) 0.2605(4) 0.0517(19) Uani 1 1 d . . . 
H40 H 0.3925 0.9347 0.2816 0.062 Uiso 1 1 calc R . . 
C41 C 0.7080(5) 0.5032(6) 0.3491(3) 0.0429(17) Uani 1 1 d . . . 
C42 C 0.7631(6) 0.5530(7) 0.3681(3) 0.060(2) Uani 1 1 d . . . 
C43 C 0.7078(5) 0.1915(5) 0.3570(3) 0.0454(17) Uani 1 1 d . . . 
C44 C 0.6627(4) 0.3816(5) 0.2008(3) 0.0348(14) Uani 1 1 d . . . 
C45 C 0.7032(6) 0.3430(8) 0.1517(4) 0.067(3) Uani 1 1 d . . . 
C46 C 0.1052(6) 0.6425(6) 0.4015(3) 0.0525(19) Uani 1 1 d . . . 
C47 C 0.1754(6) 0.6219(6) 0.3602(3) 0.0486(19) Uani 1 1 d . . . 
C72 C 0.7285(13) 0.5809(15) 0.4160(6) 0.167(10) Uani 1 1 d . . . 
H72A H 0.7790 0.5797 0.4381 0.250 Uiso 1 1 calc R . . 
H72B H 0.7039 0.5396 0.4360 0.250 Uiso 1 1 calc R . . 
H72C H 0.6787 0.6424 0.4068 0.250 Uiso 1 1 calc R . . 
C73 C 0.8695(9) 0.4690(11) 0.3916(6) 0.108(5) Uani 1 1 d . . . 
H73A H 0.9077 0.4942 0.4057 0.161 Uiso 1 1 calc R . . 
H73B H 0.8996 0.4408 0.3625 0.161 Uiso 1 1 calc R . . 
H73C H 0.8625 0.4236 0.4203 0.161 Uiso 1 1 calc R . . 
C74 C 0.7807(11) 0.6082(10) 0.3205(5) 0.110(5) Uani 1 1 d . . . 
H74A H 0.7292 0.6688 0.3123 0.165 Uiso 1 1 calc R . . 
H74B H 0.7857 0.5800 0.2901 0.165 Uiso 1 1 calc R . . 
H74C H 0.8389 0.6128 0.3274 0.165 Uiso 1 1 calc R . . 
C75 C 0.1997(10) 0.7387(9) 0.0273(4) 0.093(4) Uani 1 1 d . . . 
H75A H 0.2077 0.7399 -0.0108 0.140 Uiso 1 1 calc R . . 
H75B H 0.2593 0.7243 0.0461 0.140 Uiso 1 1 calc R . . 
H75C H 0.1538 0.7980 0.0313 0.140 Uiso 1 1 calc R . . 
C76 C 0.2268(12) 0.5757(8) 0.0351(4) 0.114(6) Uani 1 1 d . . . 
H76A H 0.2008 0.5315 0.0460 0.171 Uiso 1 1 calc R . . 
H76B H 0.2898 0.5515 0.0525 0.171 Uiso 1 1 calc R . . 
H76C H 0.2293 0.5880 -0.0039 0.171 Uiso 1 1 calc R . . 
C77 C 0.0623(9) 0.6976(11) 0.0325(4) 0.107(5) Uani 1 1 d . . . 
H77A H 0.0360 0.6598 0.0548 0.160 Uiso 1 1 calc R . . 
H77B H 0.0579 0.6936 -0.0049 0.160 Uiso 1 1 calc R . . 
H77C H 0.0276 0.7606 0.0352 0.160 Uiso 1 1 calc R . . 
C78 C -0.0592(7) 0.9760(6) 0.1303(5) 0.080(3) Uani 1 1 d . . . 
C80 C -0.0686(12) 1.0628(10) 0.1000(9) 0.182(11) Uani 1 1 d . . . 
H80A H -0.0291 1.0545 0.0700 0.272 Uiso 1 1 calc R . . 
H80B H -0.0494 1.0929 0.1232 0.272 Uiso 1 1 calc R . . 
H80C H -0.1336 1.1002 0.0861 0.272 Uiso 1 1 calc R . . 
C81 C 0.2552(7) 1.0284(8) 0.2513(6) 0.098(5) Uani 1 1 d . . . 
H81A H 0.2609 1.0713 0.2198 0.118 Uiso 1 1 calc R . . 
H81B H 0.2489 1.0555 0.2827 0.118 Uiso 1 1 calc R . . 
C82 C 0.2967(10) 0.1498(8) 0.3673(5) 0.100(5) Uani 1 1 d . . . 
H82A H 0.2898 0.0930 0.3742 0.150 Uiso 1 1 calc R . . 
H82B H 0.3035 0.1679 0.3291 0.150 Uiso 1 1 calc R . . 
H82C H 0.2414 0.1970 0.3774 0.150 Uiso 1 1 calc R . . 
C83 C 0.4783(7) 0.2162(8) 0.2032(6) 0.092(4) Uani 1 1 d . . . 
H83A H 0.5110 0.2552 0.1963 0.139 Uiso 1 1 calc R . . 
H83B H 0.5066 0.1666 0.1848 0.139 Uiso 1 1 calc R . . 
H83C H 0.4828 0.1913 0.2419 0.139 Uiso 1 1 calc R . . 
C102 C 0.0895(10) 0.5596(10) 0.4276(5) 0.105(4) Uani 1 1 d . . . 
H10A H 0.0640 0.5406 0.4004 0.157 Uiso 1 1 calc R . . 
H10B H 0.0455 0.5745 0.4551 0.157 Uiso 1 1 calc R . . 
H10C H 0.1488 0.5103 0.4442 0.157 Uiso 1 1 calc R . . 
C103 C 0.1517(9) 0.6687(10) 0.4457(5) 0.099(4) Uani 1 1 d . . . 
H10D H 0.2166 0.6242 0.4547 0.149 Uiso 1 1 calc R . . 
H10E H 0.1176 0.6691 0.4779 0.149 Uiso 1 1 calc R . . 
H10F H 0.1496 0.7288 0.4317 0.149 Uiso 1 1 calc R . . 
C104 C 0.0101(8) 0.7210(9) 0.3810(6) 0.101(4) Uani 1 1 d . . . 
H10G H 0.0135 0.7785 0.3800 0.151 Uiso 1 1 calc R . . 
H10H H -0.0367 0.7153 0.4051 0.151 Uiso 1 1 calc R . . 
H10I H -0.0073 0.7193 0.3449 0.151 Uiso 1 1 calc R . . 
C106 C 0.5292(11) 0.6869(10) 0.0417(5) 0.102(4) Uani 1 1 d . . . 
C108 C 0.1344(10) 0.9807(6) 0.2932(5) 0.102(5) Uani 1 1 d . . . 
H10J H 0.1815 0.9645 0.3231 0.122 Uiso 1 1 calc R . . 
H10K H 0.0763 1.0298 0.3002 0.122 Uiso 1 1 calc R . . 
C109 C 0.7833(8) 0.0933(6) 0.3554(5) 0.083(3) Uani 1 1 d . . . 
C110 C 0.7973(8) 0.3344(13) 0.1419(6) 0.125(6) Uani 1 1 d . . . 
H11A H 0.8418 0.2858 0.1698 0.187 Uiso 1 1 calc R . . 
H11B H 0.8005 0.3915 0.1425 0.187 Uiso 1 1 calc R . . 
H11C H 0.8125 0.3202 0.1068 0.187 Uiso 1 1 calc R . . 
C111 C 0.3060(6) 0.9635(6) 0.1103(3) 0.0483(18) Uani 1 1 d . . . 
C112 C 0.8677(9) 0.0975(9) 0.3299(7) 0.130(6) Uani 1 1 d . . . 
H11D H 0.8930 0.1282 0.3493 0.195 Uiso 1 1 calc R . . 
H11E H 0.8502 0.1311 0.2925 0.195 Uiso 1 1 calc R . . 
H11F H 0.9149 0.0360 0.3313 0.195 Uiso 1 1 calc R . . 
C119 C -0.1325(10) 1.0013(12) 0.1799(8) 0.141(7) Uani 1 1 d . . . 
H11G H -0.1351 1.0560 0.1894 0.211 Uiso 1 1 calc R . . 
H11H H -0.1093 0.9508 0.2115 0.211 Uiso 1 1 calc R . . 
H11I H -0.1949 1.0115 0.1673 0.211 Uiso 1 1 calc R . . 
C120 C 0.2131(17) 1.1186(19) 0.0518(12) 0.34(3) Uani 1 1 d . . . 
H12C H 0.2276 1.1702 0.0520 0.511 Uiso 1 1 calc R . . 
H12D H 0.1750 1.1119 0.0814 0.511 Uiso 1 1 calc R . . 
H12E H 0.1788 1.1291 0.0177 0.511 Uiso 1 1 calc R . . 
C121 C 0.6291(14) 0.6585(17) 0.0370(7) 0.163(8) Uani 1 1 d . . . 
H12F H 0.6414 0.6642 -0.0009 0.244 Uiso 1 1 calc R . . 
H12G H 0.6631 0.5953 0.0563 0.244 Uiso 1 1 calc R . . 
H12H H 0.6497 0.6968 0.0524 0.244 Uiso 1 1 calc R . . 
C123 C 0.8035(11) 0.0283(9) 0.4104(7) 0.139(7) Uani 1 1 d . . . 
H12I H 0.8504 -0.0316 0.4081 0.209 Uiso 1 1 calc R . . 
H12J H 0.7462 0.0239 0.4219 0.209 Uiso 1 1 calc R . . 
H12K H 0.8269 0.0510 0.4365 0.209 Uiso 1 1 calc R . . 
C124 C 0.7292(14) 0.0589(11) 0.3165(9) 0.158(8) Uani 1 1 d . . . 
H12L H 0.7278 0.0887 0.2790 0.237 Uiso 1 1 calc R . . 
H12M H 0.6654 0.0743 0.3265 0.237 Uiso 1 1 calc R . . 
H12N H 0.7624 -0.0068 0.3209 0.237 Uiso 1 1 calc R . . 
C125 C 0.3809(16) 0.1031(13) 0.4596(5) 0.178(11) Uani 1 1 d . . . 
H12O H 0.3237 0.1436 0.4723 0.268 Uiso 1 1 calc R . . 
H12P H 0.4349 0.1018 0.4783 0.268 Uiso 1 1 calc R . . 
H12Q H 0.3838 0.0419 0.4667 0.268 Uiso 1 1 calc R . . 
C137 C 0.4631(14) 0.0637(10) 0.3798(12) 0.225(15) Uani 1 1 d . . . 
H13A H 0.4779 0.0046 0.4038 0.337 Uiso 1 1 calc R . . 
H13B H 0.5176 0.0772 0.3794 0.337 Uiso 1 1 calc R . . 
H13C H 0.4460 0.0625 0.3434 0.337 Uiso 1 1 calc R . . 
O85 O 0.4093(3) 0.5131(3) 0.15564(19) 0.0413(11) Uani 1 1 d . . . 
O88 O 0.3273(5) 0.7500(4) 0.3548(3) 0.0672(17) Uani 1 1 d . . . 
O91 O 0.4384(5) 0.5691(4) 0.4097(2) 0.0625(16) Uani 1 1 d . . . 
C2C C 0.3791(18) 1.0549(18) 0.0580(8) 0.252(17) Uani 1 1 d . . . 
H2C1 H 0.4357 0.9982 0.0665 0.378 Uiso 1 1 calc R . . 
H2C2 H 0.3751 1.0900 0.0849 0.378 Uiso 1 1 calc R . . 
H2C3 H 0.3809 1.0900 0.0225 0.378 Uiso 1 1 calc R . . 
C3C C 0.298(3) 1.004(2) 0.0149(7) 0.32(3) Uani 1 1 d . . . 
H3C1 H 0.2486 1.0502 -0.0115 0.484 Uiso 1 1 calc R . . 
H3C2 H 0.2860 0.9498 0.0251 0.484 Uiso 1 1 calc R . . 
H3C3 H 0.3581 0.9879 -0.0008 0.484 Uiso 1 1 calc R . . 
C5D C 0.4945(10) 0.6931(9) 0.1000(5) 0.075(3) Uani 0.85 1 d P . . 
C8D C 0.4362(4) 0.5887(4) 0.2641(2) 0.0262(12) Uani 1 1 d . . . 
C14D C -0.0933(9) 0.9181(8) 0.1069(5) 0.094(4) Uani 1 1 d . . . 
H14A H -0.1602 0.9515 0.0964 0.142 Uiso 1 1 calc R . . 
H14B H -0.0818 0.8625 0.1338 0.142 Uiso 1 1 calc R . . 
H14C H -0.0600 0.9025 0.0754 0.142 Uiso 1 1 calc R . . 
C17D C 0.5889(8) 0.1609(8) 0.5890(7) 0.110(5) Uani 1 1 d . . . 
H17C H 0.5681 0.2176 0.6018 0.133 Uiso 1 1 calc R . . 
H17D H 0.5681 0.1169 0.6106 0.133 Uiso 1 1 calc R . . 
O3D O 0.6753(12) 0.1273(6) 0.5764(5) 0.168(6) Uani 1 1 d . . . 
H3D H 0.6862 0.1684 0.5570 0.251 Uiso 1 1 calc R . . 
O1E O 0.8954(4) 0.3358(5) 0.2797(3) 0.0747(18) Uani 1 1 d . . . 
O2E O 0.7379(5) 0.5715(5) 0.1866(3) 0.0786(19) Uani 1 1 d . . . 
O4G O 0.5284(4) 0.8444(4) 0.2004(3) 0.0658(17) Uani 1 1 d . . . 
C13G C 0.673(3) 0.282(3) 0.1394(17) 0.40(3) Uani 1 1 d . . . 
H13D H 0.6903 0.2293 0.1697 0.596 Uiso 1 1 calc R . . 
H13E H 0.7016 0.2616 0.1076 0.596 Uiso 1 1 calc R . . 
H13F H 0.6049 0.3109 0.1321 0.596 Uiso 1 1 calc R . . 
C16G C 0.6422(18) 0.417(3) 0.1022(7) 0.36(4) Uani 0.85 1 d P . . 
H16D H 0.6299 0.4770 0.1077 0.535 Uiso 1 1 calc R . . 
H16E H 0.5831 0.4126 0.0980 0.535 Uiso 1 1 calc R . . 
H16F H 0.6753 0.4077 0.0699 0.535 Uiso 1 1 calc R . . 
O121 O 0.5492(7) 0.7108(6) 0.1320(4) 0.102(3) Uani 1 1 d . . . 
O128 O 0.5927(11) 0.7340(13) 0.1726(8) 0.195(7) Uani 1 1 d . . . 
C220 C 0.6390(11) 0.9119(16) 0.1927(12) 0.170(10) Uani 1 1 d . . . 
C221 C 0.6327(14) 0.9741(17) 0.1429(9) 0.204(13) Uani 1 1 d . . . 
H22C H 0.5693 1.0006 0.1257 0.306 Uiso 1 1 calc R . . 
H22D H 0.6767 0.9418 0.1192 0.306 Uiso 1 1 calc R . . 
H22E H 0.6477 1.0222 0.1500 0.306 Uiso 1 1 calc R . . 
C223 C 0.7427(10) 0.8190(17) 0.2103(9) 0.211(13) Uani 1 1 d . . . 
H22F H 0.7710 0.8012 0.1780 0.317 Uiso 1 1 calc R . . 
H22G H 0.7322 0.7692 0.2327 0.317 Uiso 1 1 calc R . . 
H22H H 0.7844 0.8334 0.2305 0.317 Uiso 1 1 calc R . . 
C222 C 0.5889(16) 0.946(2) 0.2469(13) 0.245(17) Uani 1 1 d . . . 
H22I H 0.6208 0.9766 0.2612 0.368 Uiso 1 1 calc R . . 
H22J H 0.5932 0.8931 0.2742 0.368 Uiso 1 1 calc R . . 
H22K H 0.5233 0.9875 0.2370 0.368 Uiso 1 1 calc R . . 
C219 C 0.5912(9) 0.8394(15) 0.1775(6) 0.135(7) Uani 1 1 d . . . 
O130 O 0.6375(12) 0.8284(8) 0.1374(7) 0.215(9) Uani 1 1 d . . . 
 
loop_ 
 _atom_site_aniso_label 
 _atom_site_aniso_U_11 
 _atom_site_aniso_U_22 
 _atom_site_aniso_U_33 
 _atom_site_aniso_U_23 
 _atom_site_aniso_U_13 
 _atom_site_aniso_U_12 
Gd2 0.02910(16) 0.02738(16) 0.02586(15) -0.00589(11) 0.00568(11) -0.01606(13) 
Gd6 0.02612(16) 0.02456(15) 0.03363(17) -0.00951(12) 0.00855(12) -0.01132(12) 
Gd7 0.02486(15) 0.02897(16) 0.02614(15) -0.00548(12) 0.00305(11) -0.01077(12) 
Gd8 0.03209(17) 0.02431(16) 0.04414(19) -0.00661(13) 0.01396(13) -0.01331(13) 
Co9 0.0274(4) 0.0301(4) 0.0281(4) -0.0073(3) 0.0044(3) -0.0159(3) 
Co12 0.0321(4) 0.0239(4) 0.0423(5) -0.0084(3) 0.0076(4) -0.0115(3) 
Co14 0.0428(5) 0.0316(4) 0.0251(4) -0.0016(3) -0.0035(3) -0.0216(4) 
O3 0.045(3) 0.041(2) 0.024(2) -0.0095(18) 0.0088(18) -0.026(2) 
O4 0.034(2) 0.039(2) 0.029(2) -0.0081(18) 0.0064(18) -0.022(2) 
O4B 0.041(2) 0.037(2) 0.025(2) -0.0035(17) -0.0023(18) -0.023(2) 
O5 0.022(2) 0.034(2) 0.041(2) -0.0107(19) 0.0064(18) -0.0125(18) 
O6 0.041(3) 0.038(2) 0.030(2) -0.0064(19) 0.0008(19) -0.021(2) 
O6B 0.035(2) 0.027(2) 0.024(2) -0.0036(16) -0.0032(17) -0.0131(18) 
O8 0.033(2) 0.033(2) 0.032(2) -0.0112(18) 0.0030(18) -0.017(2) 
O9 0.027(2) 0.0232(19) 0.030(2) -0.0060(16) 0.0048(16) -0.0126(17) 
O10 0.027(2) 0.0213(19) 0.034(2) -0.0055(17) 0.0040(17) -0.0106(17) 
O11 0.029(2) 0.034(2) 0.038(2) -0.0127(19) 0.0121(18) -0.0168(19) 
O12 0.034(2) 0.029(2) 0.040(2) -0.0123(19) 0.0116(19) -0.0156(19) 
O13 0.034(2) 0.027(2) 0.040(2) -0.0124(18) 0.0145(19) -0.0124(19) 
O26 0.028(2) 0.024(2) 0.041(2) -0.0083(18) 0.0084(18) -0.0109(18) 
O27 0.030(2) 0.035(2) 0.036(2) -0.0104(19) 0.0044(18) -0.0091(19) 
O28 0.029(2) 0.041(2) 0.034(2) -0.0100(19) 0.0074(18) -0.011(2) 
O29 0.045(3) 0.034(2) 0.048(3) 0.004(2) -0.014(2) -0.015(2) 
O30 0.056(3) 0.046(3) 0.042(3) 0.003(2) -0.007(2) -0.037(3) 
O31 0.038(3) 0.034(3) 0.045(3) -0.006(2) 0.000(2) -0.006(2) 
O32 0.040(3) 0.072(4) 0.043(3) -0.021(3) 0.006(2) -0.031(3) 
O33 0.048(3) 0.048(3) 0.041(3) -0.004(2) -0.002(2) -0.031(2) 
O34 0.031(2) 0.026(2) 0.052(3) -0.0118(19) 0.005(2) -0.0145(19) 
O35 0.062(3) 0.042(3) 0.034(2) 0.002(2) -0.011(2) -0.035(2) 
O45 0.050(3) 0.045(3) 0.057(3) -0.001(2) 0.018(3) -0.018(3) 
O123 0.045(3) 0.034(2) 0.047(3) -0.004(2) 0.007(2) -0.019(2) 
O47 0.038(3) 0.031(2) 0.059(3) -0.009(2) 0.005(2) -0.013(2) 
N29 0.040(3) 0.024(3) 0.051(3) -0.010(2) 0.008(3) -0.012(2) 
O49 0.033(2) 0.034(3) 0.069(3) -0.008(2) -0.003(2) -0.013(2) 
O57 0.119(6) 0.091(5) 0.045(3) -0.021(3) 0.025(3) -0.076(5) 
O58 0.062(4) 0.053(3) 0.058(3) -0.021(3) 0.026(3) -0.021(3) 
O63 0.048(3) 0.035(2) 0.035(2) -0.0049(19) 0.003(2) -0.023(2) 
O64 0.034(2) 0.035(2) 0.042(3) -0.014(2) -0.001(2) -0.012(2) 
O66 0.066(4) 0.096(5) 0.057(4) 0.010(3) -0.016(3) -0.048(4) 
O75 0.131(8) 0.053(4) 0.105(6) -0.039(4) -0.027(5) 0.020(4) 
O77 0.053(4) 0.084(5) 0.079(4) -0.054(4) 0.004(3) -0.015(3) 
O82 0.092(5) 0.045(3) 0.059(3) -0.010(3) -0.006(3) -0.041(3) 
C192 0.078(6) 0.047(4) 0.033(4) -0.004(3) 0.003(4) -0.029(4) 
N3 0.034(3) 0.041(3) 0.041(3) -0.009(2) 0.005(2) -0.023(3) 
N4 0.066(4) 0.056(4) 0.028(3) 0.003(3) -0.003(3) -0.043(3) 
C6B 0.33(4) 0.36(5) 0.19(2) -0.19(3) 0.13(3) -0.17(4) 
C4C 0.067(6) 0.082(6) 0.040(4) 0.017(4) 0.000(4) -0.035(5) 
C12 0.101(8) 0.028(4) 0.087(7) -0.010(4) -0.017(6) -0.001(5) 
C15 0.061(5) 0.102(7) 0.053(5) 0.021(5) -0.010(4) -0.064(6) 
C16B 0.38(5) 0.18(2) 0.15(2) -0.001(18) 0.14(3) -0.02(3) 
C17 0.056(4) 0.054(4) 0.029(3) -0.003(3) -0.006(3) -0.036(4) 
C18 0.053(4) 0.054(4) 0.029(3) -0.003(3) -0.006(3) -0.033(4) 
C21 0.035(3) 0.039(4) 0.033(3) -0.006(3) 0.001(3) -0.014(3) 
C22 0.085(7) 0.101(7) 0.058(5) 0.017(5) -0.013(5) -0.079(6) 
C24 0.034(4) 0.062(5) 0.121(9) -0.031(6) -0.004(5) -0.021(4) 
C25 0.040(4) 0.076(6) 0.065(5) -0.032(4) 0.005(4) -0.031(4) 
C25B 0.021(3) 0.053(5) 0.104(7) -0.029(5) 0.010(4) -0.016(3) 
C26 0.043(4) 0.074(6) 0.065(5) -0.012(4) -0.007(4) -0.036(4) 
C28 0.037(4) 0.033(3) 0.032(3) -0.008(3) 0.008(3) -0.022(3) 
C29 0.050(4) 0.039(4) 0.049(4) -0.023(3) 0.013(3) -0.016(3) 
C30 0.096(7) 0.059(5) 0.093(7) -0.045(5) 0.033(6) -0.049(6) 
C31 0.137(11) 0.078(7) 0.057(6) -0.039(5) 0.035(6) -0.036(7) 
C32 0.064(5) 0.045(4) 0.033(3) 0.005(3) -0.008(3) -0.038(4) 
C33 0.085(7) 0.055(5) 0.081(6) 0.022(5) -0.030(5) -0.054(5) 
C34 0.036(4) 0.036(4) 0.063(5) -0.012(3) 0.002(3) -0.011(3) 
C35 0.069(6) 0.110(7) 0.024(3) -0.020(4) 0.013(3) -0.056(6) 
C36 0.061(5) 0.085(6) 0.023(3) -0.012(3) 0.011(3) -0.045(5) 
C37 0.150(10) 0.089(7) 0.040(4) 0.030(5) -0.039(5) -0.094(8) 
C38 0.060(5) 0.040(4) 0.062(5) -0.025(4) 0.036(4) -0.022(4) 
C39 0.071(6) 0.036(4) 0.090(7) -0.008(4) 0.022(5) -0.005(4) 
C40 0.043(4) 0.037(4) 0.079(6) -0.026(4) -0.005(4) -0.014(3) 
C41 0.048(4) 0.073(5) 0.025(3) -0.008(3) 0.010(3) -0.043(4) 
C42 0.065(5) 0.113(8) 0.042(4) -0.033(5) 0.018(4) -0.069(6) 
C43 0.036(4) 0.033(4) 0.054(4) 0.001(3) -0.014(3) -0.007(3) 
C44 0.025(3) 0.036(3) 0.040(4) -0.011(3) 0.003(3) -0.008(3) 
C45 0.051(5) 0.104(8) 0.060(5) -0.052(5) 0.022(4) -0.030(5) 
C46 0.048(4) 0.060(5) 0.053(5) -0.020(4) 0.020(4) -0.024(4) 
C47 0.048(4) 0.076(6) 0.041(4) -0.031(4) 0.022(3) -0.038(4) 
C72 0.229(19) 0.33(3) 0.122(12) -0.159(16) 0.100(13) -0.24(2) 
C73 0.085(8) 0.164(14) 0.113(10) -0.048(10) 0.000(7) -0.082(9) 
C74 0.175(14) 0.148(12) 0.095(8) -0.048(8) 0.053(9) -0.143(12) 
C75 0.157(12) 0.106(9) 0.036(5) 0.006(5) 0.006(6) -0.084(9) 
C76 0.224(17) 0.075(7) 0.035(5) -0.019(5) 0.043(7) -0.053(9) 
C77 0.105(9) 0.151(13) 0.048(6) 0.005(7) -0.031(6) -0.050(9) 
C78 0.045(5) 0.046(5) 0.129(9) -0.004(5) -0.036(6) -0.007(4) 
C80 0.144(14) 0.082(9) 0.26(2) 0.084(12) -0.138(16) -0.046(10) 
C81 0.054(6) 0.072(7) 0.180(13) -0.084(8) -0.006(7) -0.011(5) 
C82 0.163(12) 0.087(8) 0.085(7) 0.022(6) -0.045(8) -0.104(9) 
C83 0.051(6) 0.080(7) 0.146(11) -0.078(8) 0.007(6) -0.003(5) 
C102 0.113(10) 0.133(11) 0.100(9) -0.014(8) 0.043(8) -0.089(10) 
C103 0.092(8) 0.144(12) 0.085(8) -0.079(8) 0.037(7) -0.049(8) 
C104 0.057(6) 0.098(9) 0.128(11) -0.033(8) 0.011(7) -0.012(6) 
C106 0.115(11) 0.101(10) 0.079(8) -0.027(7) 0.042(8) -0.034(8) 
C108 0.170(12) 0.043(5) 0.116(9) -0.050(6) 0.105(9) -0.056(7) 
C109 0.066(6) 0.031(4) 0.122(9) 0.001(5) 0.003(6) -0.001(4) 
C110 0.070(7) 0.246(19) 0.124(11) -0.134(13) 0.063(7) -0.090(10) 
C111 0.051(5) 0.052(5) 0.047(4) -0.001(3) 0.003(3) -0.031(4) 
C112 0.063(7) 0.072(8) 0.203(17) -0.021(9) 0.036(9) 0.015(6) 
C119 0.061(8) 0.134(14) 0.187(18) -0.027(13) 0.007(9) -0.007(8) 
C120 0.17(2) 0.25(3) 0.29(3) 0.23(3) 0.10(2) 0.065(19) 
C121 0.146(16) 0.27(3) 0.088(11) -0.078(14) 0.037(10) -0.084(17) 
C123 0.108(11) 0.061(7) 0.160(14) 0.034(8) 0.015(10) 0.022(7) 
C124 0.180(18) 0.094(11) 0.22(2) -0.096(13) 0.038(16) -0.053(12) 
C125 0.35(3) 0.220(19) 0.072(8) 0.051(10) -0.052(12) -0.26(2) 
C137 0.161(17) 0.073(9) 0.50(4) -0.129(18) 0.14(2) -0.086(11) 
O85 0.041(3) 0.051(3) 0.037(2) -0.010(2) 0.008(2) -0.025(2) 
O88 0.074(4) 0.063(4) 0.071(4) -0.035(3) 0.001(3) -0.026(3) 
O91 0.102(5) 0.049(3) 0.045(3) -0.020(3) 0.005(3) -0.035(3) 
C2C 0.29(3) 0.32(3) 0.184(19) 0.18(2) -0.128(19) -0.27(3) 
C3C 0.74(8) 0.24(3) 0.052(10) 0.011(13) -0.03(2) -0.29(5) 
C5D 0.086(9) 0.081(8) 0.073(8) -0.034(7) 0.007(7) -0.041(7) 
C8D 0.025(3) 0.023(3) 0.034(3) -0.009(2) 0.003(2) -0.012(2) 
C14D 0.085(8) 0.083(8) 0.100(9) -0.002(6) -0.047(7) -0.028(6) 
C17D 0.050(6) 0.053(6) 0.223(17) -0.008(8) -0.015(8) -0.028(5) 
O3D 0.245(15) 0.050(5) 0.136(9) 0.010(5) 0.082(10) -0.011(7) 
O1E 0.046(3) 0.083(5) 0.093(5) -0.029(4) 0.016(3) -0.023(3) 
O2E 0.073(4) 0.066(4) 0.097(5) -0.009(4) 0.012(4) -0.034(4) 
O4G 0.052(3) 0.070(4) 0.094(5) -0.016(3) 0.021(3) -0.045(3) 
C13G 0.43(5) 0.58(7) 0.50(6) -0.40(6) 0.43(5) -0.40(6) 
C16G 0.13(2) 0.62(8) 0.045(10) -0.10(2) -0.007(11) 0.11(3) 
O121 0.106(7) 0.085(6) 0.106(7) -0.019(5) 0.038(5) -0.034(5) 
O128 0.146(12) 0.199(16) 0.26(2) -0.086(15) 0.040(12) -0.077(12) 
C220 0.074(10) 0.172(19) 0.31(3) -0.08(2) 0.041(14) -0.083(12) 
C221 0.103(13) 0.22(2) 0.166(19) 0.068(18) 0.018(13) -0.002(14) 
C223 0.047(8) 0.26(3) 0.22(2) 0.08(2) -0.029(11) -0.034(12) 
C222 0.155(19) 0.34(4) 0.38(4) -0.28(4) 0.13(2) -0.15(2) 
C219 0.045(7) 0.21(2) 0.108(11) -0.030(11) 0.019(7) -0.011(9) 
O130 0.242(16) 0.081(7) 0.274(17) -0.020(9) 0.191(15) -0.037(9) 
 
_geom_special_details 
; 
 All esds (except the esd in the dihedral angle between two l.s. planes) 
 are estimated using the full covariance matrix.  The cell esds are taken 
 into account individually in the estimation of esds in distances, angles 
 and torsion angles; correlations between esds in cell parameters are only 
 used when they are defined by crystal symmetry.  An approximate (isotropic) 
 treatment of cell esds is used for estimating esds involving l.s. planes. 
; 
 
loop_ 
 _geom_bond_atom_site_label_1 
 _geom_bond_atom_site_label_2 
 _geom_bond_distance 
 _geom_bond_site_symmetry_2 
 _geom_bond_publ_flag 
Gd2 O77 2.305(6) . ? 
Gd2 O4 2.336(4) . ? 
Gd2 O30 2.358(4) . ? 
Gd2 O64 2.372(4) . ? 
Gd2 O3 2.408(4) . ? 
Gd2 O9 2.414(4) . ? 
Gd2 O10 2.427(4) . ? 
Gd2 O6B 2.430(4) . ? 
Gd2 Co9 3.3443(8) . ? 
Gd2 Co14 3.3741(9) . ? 
Gd2 Gd7 4.0791(4) . ? 
Gd6 O57 2.303(6) . ? 
Gd6 O5 2.320(4) . ? 
Gd6 O49 2.356(5) . ? 
Gd6 O63 2.386(5) . ? 
Gd6 O26 2.412(4) . ? 
Gd6 O12 2.420(4) . ? 
Gd6 O9 2.422(4) . ? 
Gd6 O13 2.423(4) . ? 
Gd6 Co9 3.3422(8) . ? 
Gd6 Co12 3.3754(9) . ? 
Gd7 O4B 2.293(4) . ? 
Gd7 O31 2.385(5) . ? 
Gd7 O10 2.404(4) . ? 
Gd7 O6B 2.419(4) . ? 
Gd7 O28 2.448(4) . ? 
Gd7 O32 2.453(5) . ? 
Gd7 O27 2.473(4) . ? 
Gd7 O33 2.545(5) . ? 
Gd7 O11 2.615(4) . ? 
Gd7 C41 2.875(7) . ? 
Gd7 Co14 3.2982(8) . ? 
Gd8 O34 2.273(4) . ? 
Gd8 O45 2.388(5) . ? 
Gd8 O26 2.427(4) . ? 
Gd8 O12 2.435(4) . ? 
Gd8 O121 2.452(8) . ? 
Gd8 O4G 2.467(5) . ? 
Gd8 O82 2.472(6) . ? 
Gd8 O58 2.478(6) . ? 
Gd8 O128 2.479(15) . ? 
Gd8 O11 2.606(4) . ? 
Gd8 Co12 3.2993(9) . ? 
Co9 O5 1.866(4) . ? 
Co9 O4 1.876(4) . ? 
Co9 O9 1.912(4) . ? 
Co9 O6 1.919(4) . ? 
Co9 O8 1.929(4) . ? 
Co9 N3 1.991(5) . ? 
Co12 O34 1.874(4) . ? 
Co12 O13 1.888(4) . ? 
Co12 O47 1.913(5) . ? 
Co12 O12 1.916(4) . ? 
Co12 O123 1.919(5) . ? 
Co12 N29 1.970(6) . ? 
Co14 O4B 1.870(4) . ? 
Co14 O3 1.873(5) . ? 
Co14 O6B 1.902(4) . ? 
Co14 O29 1.920(5) . ? 
Co14 O35 1.924(4) . ? 
Co14 N4 1.974(6) . ? 
O3 C36 1.433(8) . ? 
O4 C15 1.401(9) . ? 
O4B C17 1.419(7) . ? 
O5 C24 1.390(9) . ? 
O6 C21 1.275(8) . ? 
O8 C28 1.269(8) . ? 
O10 C8D 1.287(7) . ? 
O11 C8D 1.281(7) . ? 
O13 C38 1.421(8) . ? 
O26 C8D 1.287(7) . ? 
O27 C44 1.259(8) . ? 
O28 C44 1.259(8) . ? 
O29 C43 1.274(10) . ? 
O30 C32 1.252(9) . ? 
O31 C43 1.239(9) . ? 
O32 C41 1.253(10) . ? 
O33 C41 1.284(9) . ? 
O34 C40 1.410(8) . ? 
O35 C32 1.246(9) . ? 
O45 C111 1.245(10) . ? 
O123 C111 1.269(9) . ? 
O47 C34 1.276(9) . ? 
N29 C108 1.481(11) . ? 
N29 C81 1.484(11) . ? 
N29 C12 1.493(10) . ? 
O49 C34 1.244(9) . ? 
O57 C47 1.262(10) . ? 
O58 C5D 1.231(14) . ? 
O63 C21 1.256(8) . ? 
O64 C28 1.247(8) . ? 
O66 C26 1.412(11) . ? 
O66 H66 0.8200 . ? 
O75 C39 1.362(13) . ? 
O75 H75 0.8200 . ? 
O77 C47 1.219(11) . ? 
C192 C77 1.500(15) . ? 
C192 C76 1.515(14) . ? 
C192 C21 1.516(10) . ? 
C192 C75 1.543(13) . ? 
N3 C25 1.482(9) . ? 
N3 C25B 1.483(10) . ? 
N3 C22 1.483(10) . ? 
N4 C18 1.481(9) . ? 
N4 C37 1.502(10) . ? 
N4 C35 1.507(12) . ? 
C6B C106 1.59(3) . ? 
C6B H6B1 0.9604 . ? 
C6B H6B2 0.9604 . ? 
C6B H6B3 0.9604 . ? 
C4C C3C 1.31(2) . ? 
C4C C2C 1.386(18) . ? 
C4C C120 1.44(2) . ? 
C4C C111 1.539(10) . ? 
C12 C39 1.458(13) . ? 
C12 H12A 0.9700 . ? 
C12 H12B 0.9700 . ? 
C15 C22 1.402(12) . ? 
C15 H15 0.9300 . ? 
C16B C106 1.49(3) . ? 
C16B H16A 0.9600 . ? 
C16B H16B 0.9600 . ? 
C16B H16C 0.9600 . ? 
C17 C18 1.507(9) . ? 
C17 H17A 0.9700 . ? 
C17 H17B 0.9700 . ? 
C18 H18A 0.9700 . ? 
C18 H18B 0.9700 . ? 
C22 H22A 0.9700 . ? 
C22 H22B 0.9700 . ? 
C24 C25B 1.448(12) . ? 
C24 H24A 0.9700 . ? 
C24 H24B 0.9700 . ? 
C25 C26 1.517(10) . ? 
C25 H25A 0.9700 . ? 
C25 H25B 0.9700 . ? 
C25B H25C 0.9700 . ? 
C25B H25D 0.9700 . ? 
C26 H26A 0.9700 . ? 
C26 H26B 0.9700 . ? 
C28 C29 1.525(9) . ? 
C29 C31 1.505(13) . ? 
C29 C30 1.509(11) . ? 
C29 C83 1.524(13) . ? 
C30 H30A 0.9600 . ? 
C30 H30B 0.9600 . ? 
C30 H30C 0.9600 . ? 
C31 H31A 0.9600 . ? 
C31 H31B 0.9600 . ? 
C31 H31C 0.9600 . ? 
C32 C33 1.538(10) . ? 
C33 C82 1.472(13) . ? 
C33 C125 1.489(15) . ? 
C33 C137 1.504(19) . ? 
C34 C78 1.511(11) . ? 
C35 C36 1.504(11) . ? 
C35 H35A 0.9700 . ? 
C35 H35B 0.9700 . ? 
C36 H36A 0.9700 . ? 
C36 H36B 0.9700 . ? 
C37 C17D 1.961(19) . ? 
C37 H37A 0.9700 . ? 
C37 H37B 0.9700 . ? 
C38 C108 1.442(12) . ? 
C38 H38A 0.9700 . ? 
C38 H38B 0.9700 . ? 
C39 H39 0.9300 . ? 
C40 C81 1.417(12) . ? 
C40 H40 0.9300 . ? 
C41 C42 1.547(10) . ? 
C42 C72 1.398(14) . ? 
C42 C74 1.432(14) . ? 
C42 C73 1.660(17) . ? 
C43 C109 1.553(11) . ? 
C44 C45 1.512(10) . ? 
C45 C13G 1.37(3) . ? 
C45 C110 1.433(13) . ? 
C45 C16G 1.53(3) . ? 
C46 C47 1.478(10) . ? 
C46 C102 1.493(14) . ? 
C46 C104 1.501(14) . ? 
C46 C103 1.557(14) . ? 
C72 H72A 0.9600 . ? 
C72 H72B 0.9600 . ? 
C72 H72C 0.9600 . ? 
C73 H73A 0.9600 . ? 
C73 H73B 0.9600 . ? 
C73 H73C 0.9600 . ? 
C74 H74A 0.9600 . ? 
C74 H74B 0.9600 . ? 
C74 H74C 0.9600 . ? 
C75 H75A 0.9600 . ? 
C75 H75B 0.9600 . ? 
C75 H75C 0.9600 . ? 
C76 H76A 0.9600 . ? 
C76 H76B 0.9600 . ? 
C76 H76C 0.9600 . ? 
C77 H77A 0.9600 . ? 
C77 H77B 0.9600 . ? 
C77 H77C 0.9600 . ? 
C78 C80 1.411(17) . ? 
C78 C14D 1.479(14) . ? 
C78 C119 1.67(2) . ? 
C80 H80A 0.9600 . ? 
C80 H80B 0.9600 . ? 
C80 H80C 0.9600 . ? 
C81 H81A 0.9700 . ? 
C81 H81B 0.9700 . ? 
C82 H82A 0.9600 . ? 
C82 H82B 0.9600 . ? 
C82 H82C 0.9600 . ? 
C83 H83A 0.9600 . ? 
C83 H83B 0.9600 . ? 
C83 H83C 0.9600 . ? 
C102 H10A 0.9600 . ? 
C102 H10B 0.9600 . ? 
C102 H10C 0.9600 . ? 
C103 H10D 0.9600 . ? 
C103 H10E 0.9600 . ? 
C103 H10F 0.9600 . ? 
C104 H10G 0.9600 . ? 
C104 H10H 0.9600 . ? 
C104 H10I 0.9600 . ? 
C106 C121 1.43(2) . ? 
C106 C5D 1.559(17) . ? 
C108 H10J 0.9700 . ? 
C108 H10K 0.9700 . ? 
C109 C112 1.473(17) . ? 
C109 C123 1.499(17) . ? 
C109 C124 1.63(2) . ? 
C110 H11A 0.9600 . ? 
C110 H11B 0.9600 . ? 
C110 H11C 0.9600 . ? 
C112 H11D 0.9600 . ? 
C112 H11E 0.9600 . ? 
C112 H11F 0.9600 . ? 
C119 H11G 0.9600 . ? 
C119 H11H 0.9600 . ? 
C119 H11I 0.9600 . ? 
C120 H12C 0.9600 . ? 
C120 H12D 0.9600 . ? 
C120 H12E 0.9600 . ? 
C121 H12F 0.9600 . ? 
C121 H12G 0.9600 . ? 
C121 H12H 0.9600 . ? 
C123 H12I 0.9600 . ? 
C123 H12J 0.9600 . ? 
C123 H12K 0.9600 . ? 
C124 H12L 0.9600 . ? 
C124 H12M 0.9600 . ? 
C124 H12N 0.9600 . ? 
C125 H12O 0.9628 . ? 
C125 H12P 0.9628 . ? 
C125 H12Q 0.9629 . ? 
C137 H13A 0.9600 . ? 
C137 H13B 0.9600 . ? 
C137 H13C 0.9600 . ? 
C2C H2C1 0.9600 . ? 
C2C H2C2 0.9600 . ? 
C2C H2C3 0.9600 . ? 
C3C H3C1 0.9600 . ? 
C3C H3C2 0.9600 . ? 
C3C H3C3 0.9600 . ? 
C5D O121 1.334(16) . ? 
C14D H14A 0.9600 . ? 
C14D H14B 0.9600 . ? 
C14D H14C 0.9600 . ? 
C17D O3D 1.285(16) . ? 
C17D H17C 0.9700 . ? 
C17D H17D 0.9700 . ? 
O3D H3D 0.8200 . ? 
O4G C219 1.108(14) . ? 
C13G H13D 0.9629 . ? 
C13G H13E 0.9629 . ? 
C13G H13F 0.9629 . ? 
C16G H16D 0.9953 . ? 
C16G H16E 0.9962 . ? 
C16G H16F 0.9974 . ? 
C220 C221 1.41(3) . ? 
C220 C222 1.64(3) . ? 
C220 C223 1.67(3) . ? 
C220 C219 1.75(3) . ? 
C221 H22C 0.9600 . ? 
C221 H22D 0.9600 . ? 
C221 H22E 0.9600 . ? 
C223 H22F 0.9600 . ? 
C223 H22G 0.9600 . ? 
C223 H22H 0.9600 . ? 
C222 H22I 0.9600 . ? 
C222 H22J 0.9600 . ? 
C222 H22K 0.9600 . ? 
C219 O130 1.228(17) . ? 
 
loop_ 
 _geom_angle_atom_site_label_1 
 _geom_angle_atom_site_label_2 
 _geom_angle_atom_site_label_3 
 _geom_angle 
 _geom_angle_site_symmetry_1 
 _geom_angle_site_symmetry_3 
 _geom_angle_publ_flag 
O77 Gd2 O4 79.53(19) . . ? 
O77 Gd2 O30 104.4(2) . . ? 
O4 Gd2 O30 78.61(16) . . ? 
O77 Gd2 O64 157.23(19) . . ? 
O4 Gd2 O64 78.29(15) . . ? 
O30 Gd2 O64 76.17(17) . . ? 
O77 Gd2 O3 74.4(2) . . ? 
O4 Gd2 O3 135.54(14) . . ? 
O30 Gd2 O3 73.89(15) . . ? 
O64 Gd2 O3 126.16(15) . . ? 
O77 Gd2 O9 92.6(2) . . ? 
O4 Gd2 O9 65.71(13) . . ? 
O30 Gd2 O9 136.88(14) . . ? 
O64 Gd2 O9 73.65(15) . . ? 
O3 Gd2 O9 149.21(14) . . ? 
O77 Gd2 O10 91.1(2) . . ? 
O4 Gd2 O10 137.52(14) . . ? 
O30 Gd2 O10 143.37(15) . . ? 
O64 Gd2 O10 101.80(15) . . ? 
O3 Gd2 O10 78.86(14) . . ? 
O9 Gd2 O10 73.53(13) . . ? 
O77 Gd2 O6B 135.07(18) . . ? 
O4 Gd2 O6B 143.72(14) . . ? 
O30 Gd2 O6B 81.33(16) . . ? 
O64 Gd2 O6B 67.69(14) . . ? 
O3 Gd2 O6B 64.35(14) . . ? 
O9 Gd2 O6B 113.72(13) . . ? 
O10 Gd2 O6B 64.85(13) . . ? 
O77 Gd2 Co9 92.17(16) . . ? 
O4 Gd2 Co9 32.89(10) . . ? 
O30 Gd2 Co9 104.68(11) . . ? 
O64 Gd2 Co9 66.16(11) . . ? 
O3 Gd2 Co9 165.41(11) . . ? 
O9 Gd2 Co9 34.18(9) . . ? 
O10 Gd2 Co9 107.71(10) . . ? 
O6B Gd2 Co9 130.16(9) . . ? 
O77 Gd2 Co14 107.07(16) . . ? 
O4 Gd2 Co14 145.74(10) . . ? 
O30 Gd2 Co14 67.15(12) . . ? 
O64 Gd2 Co14 94.22(11) . . ? 
O3 Gd2 Co14 32.68(11) . . ? 
O9 Gd2 Co14 144.44(9) . . ? 
O10 Gd2 Co14 76.66(10) . . ? 
O6B Gd2 Co14 33.51(9) . . ? 
Co9 Gd2 Co14 160.32(2) . . ? 
O77 Gd2 Gd7 115.79(16) . . ? 
O4 Gd2 Gd7 155.50(10) . . ? 
O30 Gd2 Gd7 113.08(13) . . ? 
O64 Gd2 Gd7 83.68(11) . . ? 
O3 Gd2 Gd7 68.86(10) . . ? 
O9 Gd2 Gd7 93.44(9) . . ? 
O10 Gd2 Gd7 32.21(9) . . ? 
O6B Gd2 Gd7 32.65(9) . . ? 
Co9 Gd2 Gd7 123.584(16) . . ? 
Co14 Gd2 Gd7 51.474(15) . . ? 
O57 Gd6 O5 78.29(19) . . ? 
O57 Gd6 O49 102.9(2) . . ? 
O5 Gd6 O49 79.34(16) . . ? 
O57 Gd6 O63 156.89(18) . . ? 
O5 Gd6 O63 79.16(15) . . ? 
O49 Gd6 O63 77.68(18) . . ? 
O57 Gd6 O26 92.1(2) . . ? 
O5 Gd6 O26 136.83(14) . . ? 
O49 Gd6 O26 143.44(15) . . ? 
O63 Gd6 O26 100.91(15) . . ? 
O57 Gd6 O12 133.82(18) . . ? 
O5 Gd6 O12 145.54(15) . . ? 
O49 Gd6 O12 80.70(16) . . ? 
O63 Gd6 O12 69.28(15) . . ? 
O26 Gd6 O12 65.26(14) . . ? 
O57 Gd6 O9 92.8(2) . . ? 
O5 Gd6 O9 65.44(14) . . ? 
O49 Gd6 O9 137.49(15) . . ? 
O63 Gd6 O9 73.13(14) . . ? 
O26 Gd6 O9 73.26(13) . . ? 
O12 Gd6 O9 115.60(13) . . ? 
O57 Gd6 O13 71.80(19) . . ? 
O5 Gd6 O13 133.52(14) . . ? 
O49 Gd6 O13 73.85(16) . . ? 
O63 Gd6 O13 129.05(15) . . ? 
O26 Gd6 O13 79.77(14) . . ? 
O12 Gd6 O13 65.09(14) . . ? 
O9 Gd6 O13 148.43(14) . . ? 
O57 Gd6 Co9 91.47(15) . . ? 
O5 Gd6 Co9 32.55(10) . . ? 
O49 Gd6 Co9 105.22(12) . . ? 
O63 Gd6 Co9 66.51(10) . . ? 
O26 Gd6 Co9 107.51(10) . . ? 
O12 Gd6 Co9 132.65(10) . . ? 
O9 Gd6 Co9 34.25(9) . . ? 
O13 Gd6 Co9 162.23(10) . . ? 
O57 Gd6 Co12 104.90(16) . . ? 
O5 Gd6 Co12 145.83(11) . . ? 
O49 Gd6 Co12 66.70(12) . . ? 
O63 Gd6 Co12 96.60(11) . . ? 
O26 Gd6 Co12 77.33(10) . . ? 
O12 Gd6 Co12 33.78(10) . . ? 
O9 Gd6 Co12 146.08(9) . . ? 
O13 Gd6 Co12 33.12(10) . . ? 
Co9 Gd6 Co12 162.89(2) . . ? 
O4B Gd7 O31 77.17(16) . . ? 
O4B Gd7 O10 86.61(15) . . ? 
O31 Gd7 O10 138.33(15) . . ? 
O4B Gd7 O6B 67.35(14) . . ? 
O31 Gd7 O6B 72.98(15) . . ? 
O10 Gd7 O6B 65.36(13) . . ? 
O4B Gd7 O28 145.86(15) . . ? 
O31 Gd7 O28 78.17(16) . . ? 
O10 Gd7 O28 127.30(14) . . ? 
O6B Gd7 O28 126.06(14) . . ? 
O4B Gd7 O32 79.39(16) . . ? 
O31 Gd7 O32 81.76(18) . . ? 
O10 Gd7 O32 132.87(16) . . ? 
O6B Gd7 O32 141.67(16) . . ? 
O28 Gd7 O32 74.01(16) . . ? 
O4B Gd7 O27 142.18(15) . . ? 
O31 Gd7 O27 79.50(16) . . ? 
O10 Gd7 O27 91.50(14) . . ? 
O6B Gd7 O27 77.58(14) . . ? 
O28 Gd7 O27 52.70(15) . . ? 
O32 Gd7 O27 125.96(16) . . ? 
O4B Gd7 O33 75.57(15) . . ? 
O31 Gd7 O33 129.64(16) . . ? 
O10 Gd7 O33 80.85(15) . . ? 
O6B Gd7 O33 130.23(15) . . ? 
O28 Gd7 O33 103.30(16) . . ? 
O32 Gd7 O33 52.13(18) . . ? 
O27 Gd7 O33 141.32(15) . . ? 
O4B Gd7 O11 127.65(14) . . ? 
O31 Gd7 O11 154.93(15) . . ? 
O10 Gd7 O11 52.15(13) . . ? 
O6B Gd7 O11 110.75(13) . . ? 
O28 Gd7 O11 80.26(14) . . ? 
O32 Gd7 O11 104.39(16) . . ? 
O27 Gd7 O11 77.31(14) . . ? 
O33 Gd7 O11 68.06(14) . . ? 
O4B Gd7 C41 77.27(16) . . ? 
O31 Gd7 C41 106.0(2) . . ? 
O10 Gd7 C41 107.37(19) . . ? 
O6B Gd7 C41 144.02(15) . . ? 
O28 Gd7 C41 87.33(17) . . ? 
O32 Gd7 C41 25.7(2) . . ? 
O27 Gd7 C41 138.32(16) . . ? 
O33 Gd7 C41 26.5(2) . . ? 
O11 Gd7 C41 85.48(18) . . ? 
O4B Gd7 Co14 33.31(10) . . ? 
O31 Gd7 Co14 66.87(12) . . ? 
O10 Gd7 Co14 78.50(9) . . ? 
O6B Gd7 Co14 34.74(9) . . ? 
O28 Gd7 Co14 143.79(11) . . ? 
O32 Gd7 Co14 108.58(13) . . ? 
O27 Gd7 Co14 109.47(11) . . ? 
O33 Gd7 Co14 106.02(11) . . ? 
O11 Gd7 Co14 130.61(9) . . ? 
C41 Gd7 Co14 110.54(13) . . ? 
O4B Gd7 Gd2 75.30(11) . . ? 
O31 Gd7 Gd2 105.79(12) . . ? 
O10 Gd7 Gd2 32.55(9) . . ? 
O6B Gd7 Gd2 32.81(10) . . ? 
O28 Gd7 Gd2 134.61(11) . . ? 
O32 Gd7 Gd2 151.03(12) . . ? 
O27 Gd7 Gd2 83.00(10) . . ? 
O33 Gd7 Gd2 107.08(11) . . ? 
O11 Gd7 Gd2 80.77(9) . . ? 
C41 Gd7 Gd2 131.53(15) . . ? 
Co14 Gd7 Gd2 53.161(16) . . ? 
O34 Gd8 O45 78.16(18) . . ? 
O34 Gd8 O26 87.77(14) . . ? 
O45 Gd8 O26 135.89(17) . . ? 
O34 Gd8 O12 67.74(15) . . ? 
O45 Gd8 O12 71.17(17) . . ? 
O26 Gd8 O12 64.81(14) . . ? 
O34 Gd8 O121 146.4(2) . . ? 
O45 Gd8 O121 75.7(3) . . ? 
O26 Gd8 O121 125.7(2) . . ? 
O12 Gd8 O121 121.4(3) . . ? 
O34 Gd8 O4G 78.19(19) . . ? 
O45 Gd8 O4G 72.9(2) . . ? 
O26 Gd8 O4G 144.58(19) . . ? 
O12 Gd8 O4G 134.41(18) . . ? 
O121 Gd8 O4G 74.3(3) . . ? 
O34 Gd8 O82 73.17(19) . . ? 
O45 Gd8 O82 136.97(19) . . ? 
O26 Gd8 O82 74.55(17) . . ? 
O12 Gd8 O82 123.37(19) . . ? 
O121 Gd8 O82 114.0(3) . . ? 
O4G Gd8 O82 70.3(2) . . ? 
O34 Gd8 O58 139.93(18) . . ? 
O45 Gd8 O58 77.5(2) . . ? 
O26 Gd8 O58 87.98(17) . . ? 
O12 Gd8 O58 74.46(17) . . ? 
O121 Gd8 O58 51.8(3) . . ? 
O4G Gd8 O58 123.3(2) . . ? 
O82 Gd8 O58 142.73(19) . . ? 
O34 Gd8 O128 124.3(4) . . ? 
O45 Gd8 O128 86.0(5) . . ? 
O26 Gd8 O128 134.5(5) . . ? 
O12 Gd8 O128 152.0(5) . . ? 
O121 Gd8 O128 33.7(4) . . ? 
O4G Gd8 O128 46.1(4) . . ? 
O82 Gd8 O128 84.4(5) . . ? 
O58 Gd8 O128 85.1(5) . . ? 
O34 Gd8 O11 129.70(15) . . ? 
O45 Gd8 O11 151.11(17) . . ? 
O26 Gd8 O11 51.91(13) . . ? 
O12 Gd8 O11 109.22(13) . . ? 
O121 Gd8 O11 80.4(2) . . ? 
O4G Gd8 O11 115.81(18) . . ? 
O82 Gd8 O11 68.29(16) . . ? 
O58 Gd8 O11 74.98(17) . . ? 
O128 Gd8 O11 82.9(4) . . ? 
O34 Gd8 Co12 33.26(11) . . ? 
O45 Gd8 Co12 66.64(13) . . ? 
O26 Gd8 Co12 78.72(10) . . ? 
O12 Gd8 Co12 35.11(10) . . ? 
O121 Gd8 Co12 140.6(2) . . ? 
O4G Gd8 Co12 103.91(16) . . ? 
O82 Gd8 Co12 101.49(16) . . ? 
O58 Gd8 Co12 107.09(14) . . ? 
O128 Gd8 Co12 145.9(4) . . ? 
O11 Gd8 Co12 130.63(9) . . ? 
O5 Co9 O4 93.62(19) . . ? 
O5 Co9 O9 85.50(17) . . ? 
O4 Co9 O9 85.78(17) . . ? 
O5 Co9 O6 90.9(2) . . ? 
O4 Co9 O6 175.27(19) . . ? 
O9 Co9 O6 96.03(18) . . ? 
O5 Co9 O8 174.47(19) . . ? 
O4 Co9 O8 91.88(18) . . ? 
O9 Co9 O8 95.45(17) . . ? 
O6 Co9 O8 83.61(19) . . ? 
O5 Co9 N3 87.1(2) . . ? 
O4 Co9 N3 87.2(2) . . ? 
O9 Co9 N3 169.5(2) . . ? 
O6 Co9 N3 91.5(2) . . ? 
O8 Co9 N3 92.6(2) . . ? 
O5 Co9 Gd6 41.99(12) . . ? 
O4 Co9 Gd6 99.96(13) . . ? 
O9 Co9 Gd6 45.48(12) . . ? 
O6 Co9 Gd6 84.37(13) . . ? 
O8 Co9 Gd6 137.22(12) . . ? 
N3 Co9 Gd6 128.61(17) . . ? 
O5 Co9 Gd2 99.79(14) . . ? 
O4 Co9 Gd2 42.55(12) . . ? 
O9 Co9 Gd2 45.20(12) . . ? 
O6 Co9 Gd2 137.85(14) . . ? 
O8 Co9 Gd2 84.65(13) . . ? 
N3 Co9 Gd2 129.37(17) . . ? 
Gd6 Co9 Gd2 77.386(18) . . ? 
O34 Co12 O13 90.1(2) . . ? 
O34 Co12 O47 175.5(2) . . ? 
O13 Co12 O47 94.5(2) . . ? 
O34 Co12 O12 87.78(19) . . ? 
O13 Co12 O12 86.45(18) . . ? 
O47 Co12 O12 93.1(2) . . ? 
O34 Co12 O123 91.0(2) . . ? 
O13 Co12 O123 178.9(2) . . ? 
O47 Co12 O123 84.5(2) . . ? 
O12 Co12 O123 93.3(2) . . ? 
O34 Co12 N29 87.0(2) . . ? 
O13 Co12 N29 87.6(2) . . ? 
O47 Co12 N29 92.6(2) . . ? 
O12 Co12 N29 172.1(2) . . ? 
O123 Co12 N29 92.7(2) . . ? 
O34 Co12 Gd8 41.71(13) . . ? 
O13 Co12 Gd8 94.78(13) . . ? 
O47 Co12 Gd8 138.09(15) . . ? 
O12 Co12 Gd8 46.98(13) . . ? 
O123 Co12 Gd8 85.78(15) . . ? 
N29 Co12 Gd8 128.54(18) . . ? 
O34 Co12 Gd6 100.62(13) . . ? 
O13 Co12 Gd6 44.52(13) . . ? 
O47 Co12 Gd6 83.05(14) . . ? 
O12 Co12 Gd6 44.61(12) . . ? 
O123 Co12 Gd6 134.90(15) . . ? 
N29 Co12 Gd6 130.96(17) . . ? 
Gd8 Co12 Gd6 75.509(19) . . ? 
O4B Co14 O3 89.49(19) . . ? 
O4B Co14 O6B 87.80(17) . . ? 
O3 Co14 O6B 86.08(18) . . ? 
O4B Co14 O29 91.7(2) . . ? 
O3 Co14 O29 178.6(2) . . ? 
O6B Co14 O29 93.2(2) . . ? 
O4B Co14 O35 176.6(2) . . ? 
O3 Co14 O35 93.9(2) . . ? 
O6B Co14 O35 92.43(18) . . ? 
O29 Co14 O35 84.9(2) . . ? 
O4B Co14 N4 86.7(2) . . ? 
O3 Co14 N4 88.3(2) . . ? 
O6B Co14 N4 172.2(2) . . ? 
O29 Co14 N4 92.5(3) . . ? 
O35 Co14 N4 93.4(2) . . ? 
O4B Co14 Gd7 42.35(12) . . ? 
O3 Co14 Gd7 94.48(13) . . ? 
O6B Co14 Gd7 46.46(12) . . ? 
O29 Co14 Gd7 85.90(15) . . ? 
O35 Co14 Gd7 137.12(14) . . ? 
N4 Co14 Gd7 128.82(17) . . ? 
O4B Co14 Gd2 100.37(13) . . ? 
O3 Co14 Gd2 43.97(13) . . ? 
O6B Co14 Gd2 44.86(13) . . ? 
O29 Co14 Gd2 134.98(15) . . ? 
O35 Co14 Gd2 82.13(15) . . ? 
N4 Co14 Gd2 131.0(2) . . ? 
Gd7 Co14 Gd2 75.365(18) . . ? 
C36 O3 Co14 108.6(5) . . ? 
C36 O3 Gd2 130.9(4) . . ? 
Co14 O3 Gd2 103.35(18) . . ? 
C15 O4 Co9 109.7(4) . . ? 
C15 O4 Gd2 135.4(5) . . ? 
Co9 O4 Gd2 104.56(17) . . ? 
C17 O4B Co14 114.4(4) . . ? 
C17 O4B Gd7 139.3(4) . . ? 
Co14 O4B Gd7 104.34(18) . . ? 
C24 O5 Co9 114.0(5) . . ? 
C24 O5 Gd6 139.3(5) . . ? 
Co9 O5 Gd6 105.46(18) . . ? 
C21 O6 Co9 128.9(4) . . ? 
Co14 O6B Gd7 98.81(16) . . ? 
Co14 O6B Gd2 101.63(18) . . ? 
Gd7 O6B Gd2 114.53(16) . . ? 
C28 O8 Co9 128.2(4) . . ? 
Co9 O9 Gd2 100.61(16) . . ? 
Co9 O9 Gd6 100.28(16) . . ? 
Gd2 O9 Gd6 119.61(16) . . ? 
C8D O10 Gd7 99.1(3) . . ? 
C8D O10 Gd2 134.7(4) . . ? 
Gd7 O10 Gd2 115.24(15) . . ? 
C8D O11 Gd8 90.3(3) . . ? 
C8D O11 Gd7 89.4(3) . . ? 
Gd8 O11 Gd7 165.64(19) . . ? 
Co12 O12 Gd6 101.61(17) . . ? 
Co12 O12 Gd8 97.91(18) . . ? 
Gd6 O12 Gd8 114.66(18) . . ? 
C38 O13 Co12 108.9(4) . . ? 
C38 O13 Gd6 132.5(4) . . ? 
Co12 O13 Gd6 102.36(18) . . ? 
C8D O26 Gd6 136.0(4) . . ? 
C8D O26 Gd8 98.5(3) . . ? 
Gd6 O26 Gd8 115.27(17) . . ? 
C44 O27 Gd7 92.3(4) . . ? 
C44 O28 Gd7 93.5(4) . . ? 
C43 O29 Co14 126.8(4) . . ? 
C32 O30 Gd2 130.7(4) . . ? 
C43 O31 Gd7 132.7(5) . . ? 
C41 O32 Gd7 96.3(4) . . ? 
C41 O33 Gd7 91.2(4) . . ? 
C40 O34 Co12 112.2(4) . . ? 
C40 O34 Gd8 139.6(4) . . ? 
Co12 O34 Gd8 105.0(2) . . ? 
C32 O35 Co14 130.8(5) . . ? 
C111 O45 Gd8 132.2(5) . . ? 
C111 O123 Co12 126.9(5) . . ? 
C34 O47 Co12 129.9(5) . . ? 
C108 N29 C81 112.3(10) . . ? 
C108 N29 C12 111.3(8) . . ? 
C81 N29 C12 108.9(8) . . ? 
C108 N29 Co12 106.0(4) . . ? 
C81 N29 Co12 103.8(5) . . ? 
C12 N29 Co12 114.3(5) . . ? 
C34 O49 Gd6 132.7(5) . . ? 
C47 O57 Gd6 140.0(6) . . ? 
C5D O58 Gd8 96.4(7) . . ? 
C21 O63 Gd6 132.4(4) . . ? 
C28 O64 Gd2 134.4(4) . . ? 
C26 O66 H66 109.5 . . ? 
C39 O75 H75 109.5 . . ? 
C47 O77 Gd2 141.1(6) . . ? 
C77 C192 C76 111.5(10) . . ? 
C77 C192 C21 109.2(8) . . ? 
C76 C192 C21 107.7(7) . . ? 
C77 C192 C75 109.6(9) . . ? 
C76 C192 C75 108.6(9) . . ? 
C21 C192 C75 110.1(7) . . ? 
C25 N3 C25B 111.5(6) . . ? 
C25 N3 C22 110.9(7) . . ? 
C25B N3 C22 111.8(7) . . ? 
C25 N3 Co9 113.2(4) . . ? 
C25B N3 Co9 103.8(4) . . ? 
C22 N3 Co9 105.2(4) . . ? 
C18 N4 C37 112.1(7) . . ? 
C18 N4 C35 109.8(6) . . ? 
C37 N4 C35 112.5(7) . . ? 
C18 N4 Co14 103.8(4) . . ? 
C37 N4 Co14 112.5(5) . . ? 
C35 N4 Co14 105.6(4) . . ? 
C106 C6B H6B1 109.5 . . ? 
C106 C6B H6B2 109.4 . . ? 
H6B1 C6B H6B2 109.4 . . ? 
C106 C6B H6B3 109.6 . . ? 
H6B1 C6B H6B3 109.4 . . ? 
H6B2 C6B H6B3 109.4 . . ? 
C3C C4C C2C 108(2) . . ? 
C3C C4C C120 105(2) . . ? 
C2C C4C C120 111(2) . . ? 
C3C C4C C111 109.8(12) . . ? 
C2C C4C C111 110.7(9) . . ? 
C120 C4C C111 111.9(10) . . ? 
C39 C12 N29 120.3(9) . . ? 
C39 C12 H12A 107.2 . . ? 
N29 C12 H12A 107.2 . . ? 
C39 C12 H12B 107.3 . . ? 
N29 C12 H12B 107.3 . . ? 
H12A C12 H12B 106.9 . . ? 
O4 C15 C22 112.9(7) . . ? 
O4 C15 H15 123.5 . . ? 
C22 C15 H15 123.5 . . ? 
C106 C16B H16A 109.4 . . ? 
C106 C16B H16B 109.5 . . ? 
H16A C16B H16B 109.5 . . ? 
C106 C16B H16C 109.5 . . ? 
H16A C16B H16C 109.5 . . ? 
H16B C16B H16C 109.5 . . ? 
O4B C17 C18 109.4(5) . . ? 
O4B C17 H17A 109.8 . . ? 
C18 C17 H17A 109.8 . . ? 
O4B C17 H17B 109.8 . . ? 
C18 C17 H17B 109.8 . . ? 
H17A C17 H17B 108.2 . . ? 
N4 C18 C17 110.0(6) . . ? 
N4 C18 H18A 109.7 . . ? 
C17 C18 H18A 109.7 . . ? 
N4 C18 H18B 109.7 . . ? 
C17 C18 H18B 109.7 . . ? 
H18A C18 H18B 108.2 . . ? 
O63 C21 O6 125.3(6) . . ? 
O63 C21 C192 119.6(6) . . ? 
O6 C21 C192 115.0(6) . . ? 
C15 C22 N3 114.6(7) . . ? 
C15 C22 H22A 108.6 . . ? 
N3 C22 H22A 108.6 . . ? 
C15 C22 H22B 108.6 . . ? 
N3 C22 H22B 108.6 . . ? 
H22A C22 H22B 107.6 . . ? 
O5 C24 C25B 112.1(7) . . ? 
O5 C24 H24A 109.2 . . ? 
C25B C24 H24A 109.2 . . ? 
O5 C24 H24B 109.2 . . ? 
C25B C24 H24B 109.2 . . ? 
H24A C24 H24B 107.9 . . ? 
N3 C25 C26 117.4(7) . . ? 
N3 C25 H25A 108.0 . . ? 
C26 C25 H25A 108.0 . . ? 
N3 C25 H25B 108.0 . . ? 
C26 C25 H25B 108.0 . . ? 
H25A C25 H25B 107.2 . . ? 
C24 C25B N3 112.6(7) . . ? 
C24 C25B H25C 109.1 . . ? 
N3 C25B H25C 109.1 . . ? 
C24 C25B H25D 109.1 . . ? 
N3 C25B H25D 109.1 . . ? 
H25C C25B H25D 107.8 . . ? 
O66 C26 C25 112.5(7) . . ? 
O66 C26 H26A 109.1 . . ? 
C25 C26 H26A 109.1 . . ? 
O66 C26 H26B 109.1 . . ? 
C25 C26 H26B 109.1 . . ? 
H26A C26 H26B 107.8 . . ? 
O64 C28 O8 125.3(6) . . ? 
O64 C28 C29 118.5(6) . . ? 
O8 C28 C29 116.2(6) . . ? 
C31 C29 C30 110.7(8) . . ? 
C31 C29 C83 109.3(9) . . ? 
C30 C29 C83 109.2(8) . . ? 
C31 C29 C28 110.1(7) . . ? 
C30 C29 C28 107.8(6) . . ? 
C83 C29 C28 109.7(6) . . ? 
C29 C30 H30A 109.5 . . ? 
C29 C30 H30B 109.5 . . ? 
H30A C30 H30B 109.5 . . ? 
C29 C30 H30C 109.5 . . ? 
H30A C30 H30C 109.5 . . ? 
H30B C30 H30C 109.5 . . ? 
C29 C31 H31A 109.4 . . ? 
C29 C31 H31B 109.5 . . ? 
H31A C31 H31B 109.5 . . ? 
C29 C31 H31C 109.5 . . ? 
H31A C31 H31C 109.5 . . ? 
H31B C31 H31C 109.5 . . ? 
O35 C32 O30 126.5(6) . . ? 
O35 C32 C33 114.6(7) . . ? 
O30 C32 C33 118.9(7) . . ? 
C82 C33 C125 114.0(10) . . ? 
C82 C33 C137 105.0(13) . . ? 
C125 C33 C137 107.7(15) . . ? 
C82 C33 C32 112.4(7) . . ? 
C125 C33 C32 109.2(9) . . ? 
C137 C33 C32 108.3(9) . . ? 
O49 C34 O47 125.9(7) . . ? 
O49 C34 C78 118.6(7) . . ? 
O47 C34 C78 115.4(7) . . ? 
C36 C35 N4 109.6(6) . . ? 
C36 C35 H35A 109.7 . . ? 
N4 C35 H35A 109.7 . . ? 
C36 C35 H35B 109.7 . . ? 
N4 C35 H35B 109.8 . . ? 
H35A C35 H35B 108.2 . . ? 
O3 C36 C35 107.1(6) . . ? 
O3 C36 H36A 110.3 . . ? 
C35 C36 H36A 110.3 . . ? 
O3 C36 H36B 110.3 . . ? 
C35 C36 H36B 110.3 . . ? 
H36A C36 H36B 108.6 . . ? 
N4 C37 C17D 109.6(7) . . ? 
N4 C37 H37A 109.7 . . ? 
C17D C37 H37A 109.7 . . ? 
N4 C37 H37B 109.7 . . ? 
C17D C37 H37B 109.8 . . ? 
H37A C37 H37B 108.2 . . ? 
O13 C38 C108 110.2(6) . . ? 
O13 C38 H38A 109.6 . . ? 
C108 C38 H38A 109.6 . . ? 
O13 C38 H38B 109.6 . . ? 
C108 C38 H38B 109.6 . . ? 
H38A C38 H38B 108.1 . . ? 
O75 C39 C12 119.4(9) . . ? 
O75 C39 H39 120.3 . . ? 
C12 C39 H39 120.3 . . ? 
O34 C40 C81 113.9(7) . . ? 
O34 C40 H40 123.0 . . ? 
C81 C40 H40 123.0 . . ? 
O32 C41 O33 120.1(6) . . ? 
O32 C41 C42 122.4(7) . . ? 
O33 C41 C42 117.6(7) . . ? 
O32 C41 Gd7 58.0(3) . . ? 
O33 C41 Gd7 62.2(3) . . ? 
C42 C41 Gd7 174.5(5) . . ? 
C72 C42 C74 126.6(12) . . ? 
C72 C42 C41 109.6(7) . . ? 
C74 C42 C41 108.2(7) . . ? 
C72 C42 C73 101.2(12) . . ? 
C74 C42 C73 104.5(10) . . ? 
C41 C42 C73 104.2(8) . . ? 
O31 C43 O29 126.9(7) . . ? 
O31 C43 C109 118.5(8) . . ? 
O29 C43 C109 114.5(7) . . ? 
O27 C44 O28 120.3(6) . . ? 
O27 C44 C45 119.3(6) . . ? 
O28 C44 C45 120.3(6) . . ? 
C13G C45 C110 120.9(15) . . ? 
C13G C45 C44 115.5(12) . . ? 
C110 C45 C44 115.4(8) . . ? 
C13G C45 C16G 91(2) . . ? 
C110 C45 C16G 103.3(18) . . ? 
C44 C45 C16G 104.9(12) . . ? 
C47 C46 C102 111.5(8) . . ? 
C47 C46 C104 115.4(9) . . ? 
C102 C46 C104 108.1(9) . . ? 
C47 C46 C103 104.6(7) . . ? 
C102 C46 C103 108.6(10) . . ? 
C104 C46 C103 108.4(9) . . ? 
O77 C47 O57 123.2(7) . . ? 
O77 C47 C46 120.1(8) . . ? 
O57 C47 C46 116.7(8) . . ? 
C42 C72 H72A 109.5 . . ? 
C42 C72 H72B 109.5 . . ? 
H72A C72 H72B 109.5 . . ? 
C42 C72 H72C 109.5 . . ? 
H72A C72 H72C 109.5 . . ? 
H72B C72 H72C 109.5 . . ? 
C42 C73 H73A 109.5 . . ? 
C42 C73 H73B 109.5 . . ? 
H73A C73 H73B 109.5 . . ? 
C42 C73 H73C 109.5 . . ? 
H73A C73 H73C 109.5 . . ? 
H73B C73 H73C 109.5 . . ? 
C42 C74 H74A 109.5 . . ? 
C42 C74 H74B 109.5 . . ? 
H74A C74 H74B 109.5 . . ? 
C42 C74 H74C 109.5 . . ? 
H74A C74 H74C 109.5 . . ? 
H74B C74 H74C 109.5 . . ? 
C192 C75 H75A 109.5 . . ? 
C192 C75 H75B 109.5 . . ? 
H75A C75 H75B 109.5 . . ? 
C192 C75 H75C 109.5 . . ? 
H75A C75 H75C 109.5 . . ? 
H75B C75 H75C 109.5 . . ? 
C192 C76 H76A 109.4 . . ? 
C192 C76 H76B 109.5 . . ? 
H76A C76 H76B 109.5 . . ? 
C192 C76 H76C 109.5 . . ? 
H76A C76 H76C 109.5 . . ? 
H76B C76 H76C 109.5 . . ? 
C192 C77 H77A 109.5 . . ? 
C192 C77 H77B 109.5 . . ? 
H77A C77 H77B 109.5 . . ? 
C192 C77 H77C 109.5 . . ? 
H77A C77 H77C 109.5 . . ? 
H77B C77 H77C 109.5 . . ? 
C80 C78 C14D 121.8(12) . . ? 
C80 C78 C34 114.1(9) . . ? 
C14D C78 C34 111.0(8) . . ? 
C80 C78 C119 104.1(14) . . ? 
C14D C78 C119 100.7(11) . . ? 
C34 C78 C119 101.5(9) . . ? 
C78 C80 H80A 109.5 . . ? 
C78 C80 H80B 109.5 . . ? 
H80A C80 H80B 109.5 . . ? 
C78 C80 H80C 109.5 . . ? 
H80A C80 H80C 109.5 . . ? 
H80B C80 H80C 109.5 . . ? 
C40 C81 N29 112.9(8) . . ? 
C40 C81 H81A 109.0 . . ? 
N29 C81 H81A 109.0 . . ? 
C40 C81 H81B 109.0 . . ? 
N29 C81 H81B 109.0 . . ? 
H81A C81 H81B 107.8 . . ? 
C33 C82 H82A 109.5 . . ? 
C33 C82 H82B 109.5 . . ? 
H82A C82 H82B 109.5 . . ? 
C33 C82 H82C 109.5 . . ? 
H82A C82 H82C 109.5 . . ? 
H82B C82 H82C 109.5 . . ? 
C29 C83 H83A 109.5 . . ? 
C29 C83 H83B 109.5 . . ? 
H83A C83 H83B 109.5 . . ? 
C29 C83 H83C 109.5 . . ? 
H83A C83 H83C 109.5 . . ? 
H83B C83 H83C 109.5 . . ? 
C46 C102 H10A 109.5 . . ? 
C46 C102 H10B 109.5 . . ? 
H10A C102 H10B 109.5 . . ? 
C46 C102 H10C 109.5 . . ? 
H10A C102 H10C 109.5 . . ? 
H10B C102 H10C 109.5 . . ? 
C46 C103 H10D 109.5 . . ? 
C46 C103 H10E 109.5 . . ? 
H10D C103 H10E 109.5 . . ? 
C46 C103 H10F 109.5 . . ? 
H10D C103 H10F 109.5 . . ? 
H10E C103 H10F 109.5 . . ? 
C46 C104 H10G 109.5 . . ? 
C46 C104 H10H 109.5 . . ? 
H10G C104 H10H 109.5 . . ? 
C46 C104 H10I 109.5 . . ? 
H10G C104 H10I 109.5 . . ? 
H10H C104 H10I 109.5 . . ? 
C121 C106 C16B 110.6(18) . . ? 
C121 C106 C5D 116.5(13) . . ? 
C16B C106 C5D 106.4(13) . . ? 
C121 C106 C6B 113.5(16) . . ? 
C16B C106 C6B 103(2) . . ? 
C5D C106 C6B 106.0(13) . . ? 
C38 C108 N29 113.7(8) . . ? 
C38 C108 H10J 108.8 . . ? 
N29 C108 H10J 108.8 . . ? 
C38 C108 H10K 108.8 . . ? 
N29 C108 H10K 108.8 . . ? 
H10J C108 H10K 107.7 . . ? 
C112 C109 C123 115.0(11) . . ? 
C112 C109 C43 110.8(9) . . ? 
C123 C109 C43 111.5(10) . . ? 
C112 C109 C124 109.5(13) . . ? 
C123 C109 C124 106.2(12) . . ? 
C43 C109 C124 103.0(9) . . ? 
C45 C110 H11A 109.5 . . ? 
C45 C110 H11B 109.5 . . ? 
H11A C110 H11B 109.5 . . ? 
C45 C110 H11C 109.5 . . ? 
H11A C110 H11C 109.5 . . ? 
H11B C110 H11C 109.5 . . ? 
O45 C111 O123 126.8(7) . . ? 
O45 C111 C4C 118.4(7) . . ? 
O123 C111 C4C 114.8(7) . . ? 
C109 C112 H11D 109.5 . . ? 
C109 C112 H11E 109.5 . . ? 
H11D C112 H11E 109.5 . . ? 
C109 C112 H11F 109.5 . . ? 
H11D C112 H11F 109.5 . . ? 
H11E C112 H11F 109.5 . . ? 
C78 C119 H11G 109.5 . . ? 
C78 C119 H11H 109.4 . . ? 
H11G C119 H11H 109.5 . . ? 
C78 C119 H11I 109.5 . . ? 
H11G C119 H11I 109.5 . . ? 
H11H C119 H11I 109.5 . . ? 
C4C C120 H12C 109.4 . . ? 
C4C C120 H12D 109.4 . . ? 
H12C C120 H12D 109.5 . . ? 
C4C C120 H12E 109.5 . . ? 
H12C C120 H12E 109.5 . . ? 
H12D C120 H12E 109.5 . . ? 
C106 C121 H12F 109.5 . . ? 
C106 C121 H12G 109.4 . . ? 
H12F C121 H12G 109.5 . . ? 
C106 C121 H12H 109.5 . . ? 
H12F C121 H12H 109.5 . . ? 
H12G C121 H12H 109.5 . . ? 
C109 C123 H12I 109.5 . . ? 
C109 C123 H12J 109.5 . . ? 
H12I C123 H12J 109.5 . . ? 
C109 C123 H12K 109.5 . . ? 
H12I C123 H12K 109.5 . . ? 
H12J C123 H12K 109.5 . . ? 
C109 C124 H12L 109.5 . . ? 
C109 C124 H12M 109.4 . . ? 
H12L C124 H12M 109.5 . . ? 
C109 C124 H12N 109.5 . . ? 
H12L C124 H12N 109.5 . . ? 
H12M C124 H12N 109.5 . . ? 
C33 C125 H12O 109.7 . . ? 
C33 C125 H12P 109.7 . . ? 
H12O C125 H12P 109.2 . . ? 
C33 C125 H12Q 109.9 . . ? 
H12O C125 H12Q 109.2 . . ? 
H12P C125 H12Q 109.2 . . ? 
C33 C137 H13A 109.4 . . ? 
C33 C137 H13B 109.4 . . ? 
H13A C137 H13B 109.5 . . ? 
C33 C137 H13C 109.5 . . ? 
H13A C137 H13C 109.5 . . ? 
H13B C137 H13C 109.5 . . ? 
C4C C2C H2C1 109.5 . . ? 
C4C C2C H2C2 109.4 . . ? 
H2C1 C2C H2C2 109.5 . . ? 
C4C C2C H2C3 109.5 . . ? 
H2C1 C2C H2C3 109.5 . . ? 
H2C2 C2C H2C3 109.5 . . ? 
C4C C3C H3C1 109.4 . . ? 
C4C C3C H3C2 109.5 . . ? 
H3C1 C3C H3C2 109.5 . . ? 
C4C C3C H3C3 109.5 . . ? 
H3C1 C3C H3C3 109.5 . . ? 
H3C2 C3C H3C3 109.5 . . ? 
O58 C5D O121 114.1(11) . . ? 
O58 C5D C106 132.2(12) . . ? 
O121 C5D C106 113.7(12) . . ? 
O11 C8D O26 118.7(5) . . ? 
O11 C8D O10 119.1(5) . . ? 
O26 C8D O10 122.2(5) . . ? 
C78 C14D H14A 109.5 . . ? 
C78 C14D H14B 109.5 . . ? 
H14A C14D H14B 109.5 . . ? 
C78 C14D H14C 109.5 . . ? 
H14A C14D H14C 109.5 . . ? 
H14B C14D H14C 109.5 . . ? 
O3D C17D C37 76.5(13) . . ? 
O3D C17D H17C 115.8 . . ? 
C37 C17D H17C 115.8 . . ? 
O3D C17D H17D 115.8 . . ? 
C37 C17D H17D 115.8 . . ? 
H17C C17D H17D 112.8 . . ? 
C17D O3D H3D 109.5 . . ? 
C219 O4G Gd8 127.6(13) . . ? 
C45 C13G H13D 109.8 . . ? 
C45 C13G H13E 109.8 . . ? 
H13D C13G H13E 109.1 . . ? 
C45 C13G H13F 109.7 . . ? 
H13D C13G H13F 109.1 . . ? 
H13E C13G H13F 109.2 . . ? 
C45 C16G H16D 112.7 . . ? 
C45 C16G H16E 113.0 . . ? 
H16D C16G H16E 105.8 . . ? 
C45 C16G H16F 113.3 . . ? 
H16D C16G H16F 105.6 . . ? 
H16E C16G H16F 105.7 . . ? 
C5D O121 Gd8 94.8(8) . . ? 
C221 C220 C222 123(2) . . ? 
C221 C220 C223 116.3(17) . . ? 
C222 C220 C223 111(2) . . ? 
C221 C220 C219 106(2) . . ? 
C222 C220 C219 105.9(13) . . ? 
C223 C220 C219 87.9(14) . . ? 
C220 C221 H22C 109.5 . . ? 
C220 C221 H22D 109.5 . . ? 
H22C C221 H22D 109.5 . . ? 
C220 C221 H22E 109.4 . . ? 
H22C C221 H22E 109.5 . . ? 
H22D C221 H22E 109.5 . . ? 
C220 C223 H22F 109.5 . . ? 
C220 C223 H22G 109.5 . . ? 
H22F C223 H22G 109.5 . . ? 
C220 C223 H22H 109.5 . . ? 
H22F C223 H22H 109.5 . . ? 
H22G C223 H22H 109.5 . . ? 
C220 C222 H22I 109.5 . . ? 
C220 C222 H22J 109.5 . . ? 
H22I C222 H22J 109.5 . . ? 
C220 C222 H22K 109.5 . . ? 
H22I C222 H22K 109.5 . . ? 
H22J C222 H22K 109.5 . . ? 
O4G C219 O130 154(2) . . ? 
O4G C219 C220 111.7(16) . . ? 
O130 C219 C220 90.9(16) . . ? 
 
loop_ 
 _geom_torsion_atom_site_label_1 
 _geom_torsion_atom_site_label_2 
 _geom_torsion_atom_site_label_3 
 _geom_torsion_atom_site_label_4 
 _geom_torsion 
 _geom_torsion_site_symmetry_1 
 _geom_torsion_site_symmetry_2 
 _geom_torsion_site_symmetry_3 
 _geom_torsion_site_symmetry_4 
 _geom_torsion_publ_flag 
O77 Gd2 Gd7 O4B 63.8(2) . . . . ? 
O4 Gd2 Gd7 O4B -171.2(3) . . . . ? 
O30 Gd2 Gd7 O4B -56.50(17) . . . . ? 
O64 Gd2 Gd7 O4B -128.52(16) . . . . ? 
O3 Gd2 Gd7 O4B 4.27(16) . . . . ? 
O9 Gd2 Gd7 O4B 158.36(15) . . . . ? 
O10 Gd2 Gd7 O4B 107.3(2) . . . . ? 
O6B Gd2 Gd7 O4B -70.9(2) . . . . ? 
Co9 Gd2 Gd7 O4B 175.65(11) . . . . ? 
Co14 Gd2 Gd7 O4B -27.99(11) . . . . ? 
O77 Gd2 Gd7 O31 135.6(2) . . . . ? 
O4 Gd2 Gd7 O31 -99.4(3) . . . . ? 
O30 Gd2 Gd7 O31 15.28(18) . . . . ? 
O64 Gd2 Gd7 O31 -56.74(17) . . . . ? 
O3 Gd2 Gd7 O31 76.06(17) . . . . ? 
O9 Gd2 Gd7 O31 -129.85(15) . . . . ? 
O10 Gd2 Gd7 O31 179.1(2) . . . . ? 
O6B Gd2 Gd7 O31 0.9(2) . . . . ? 
Co9 Gd2 Gd7 O31 -112.57(12) . . . . ? 
Co14 Gd2 Gd7 O31 43.79(12) . . . . ? 
O77 Gd2 Gd7 O10 -43.4(3) . . . . ? 
O4 Gd2 Gd7 O10 81.5(3) . . . . ? 
O30 Gd2 Gd7 O10 -163.8(2) . . . . ? 
O64 Gd2 Gd7 O10 124.2(2) . . . . ? 
O3 Gd2 Gd7 O10 -103.0(2) . . . . ? 
O9 Gd2 Gd7 O10 51.1(2) . . . . ? 
O6B Gd2 Gd7 O10 -178.1(2) . . . . ? 
Co9 Gd2 Gd7 O10 68.36(18) . . . . ? 
Co14 Gd2 Gd7 O10 -135.28(18) . . . . ? 
O77 Gd2 Gd7 O6B 134.7(3) . . . . ? 
O4 Gd2 Gd7 O6B -100.3(3) . . . . ? 
O30 Gd2 Gd7 O6B 14.4(2) . . . . ? 
O64 Gd2 Gd7 O6B -57.7(2) . . . . ? 
O3 Gd2 Gd7 O6B 75.1(2) . . . . ? 
O9 Gd2 Gd7 O6B -130.78(19) . . . . ? 
O10 Gd2 Gd7 O6B 178.1(2) . . . . ? 
Co9 Gd2 Gd7 O6B -113.50(17) . . . . ? 
Co14 Gd2 Gd7 O6B 42.87(17) . . . . ? 
O77 Gd2 Gd7 O28 -135.5(3) . . . . ? 
O4 Gd2 Gd7 O28 -10.6(3) . . . . ? 
O30 Gd2 Gd7 O28 104.1(2) . . . . ? 
O64 Gd2 Gd7 O28 32.09(19) . . . . ? 
O3 Gd2 Gd7 O28 164.88(19) . . . . ? 
O9 Gd2 Gd7 O28 -41.03(18) . . . . ? 
O10 Gd2 Gd7 O28 -92.1(2) . . . . ? 
O6B Gd2 Gd7 O28 89.8(2) . . . . ? 
Co9 Gd2 Gd7 O28 -23.74(15) . . . . ? 
Co14 Gd2 Gd7 O28 132.62(15) . . . . ? 
O77 Gd2 Gd7 O32 33.9(4) . . . . ? 
O4 Gd2 Gd7 O32 158.9(4) . . . . ? 
O30 Gd2 Gd7 O32 -86.4(3) . . . . ? 
O64 Gd2 Gd7 O32 -158.5(3) . . . . ? 
O3 Gd2 Gd7 O32 -25.7(3) . . . . ? 
O9 Gd2 Gd7 O32 128.4(3) . . . . ? 
O10 Gd2 Gd7 O32 77.4(3) . . . . ? 
O6B Gd2 Gd7 O32 -100.8(3) . . . . ? 
Co9 Gd2 Gd7 O32 145.7(3) . . . . ? 
Co14 Gd2 Gd7 O32 -57.9(3) . . . . ? 
O77 Gd2 Gd7 O27 -147.4(2) . . . . ? 
O4 Gd2 Gd7 O27 -22.4(3) . . . . ? 
O30 Gd2 Gd7 O27 92.26(17) . . . . ? 
O64 Gd2 Gd7 O27 20.24(15) . . . . ? 
O3 Gd2 Gd7 O27 153.03(15) . . . . ? 
O9 Gd2 Gd7 O27 -52.88(14) . . . . ? 
O10 Gd2 Gd7 O27 -104.0(2) . . . . ? 
O6B Gd2 Gd7 O27 77.9(2) . . . . ? 
Co9 Gd2 Gd7 O27 -35.60(11) . . . . ? 
Co14 Gd2 Gd7 O27 120.76(11) . . . . ? 
O77 Gd2 Gd7 O33 -5.7(2) . . . . ? 
O4 Gd2 Gd7 O33 119.3(3) . . . . ? 
O30 Gd2 Gd7 O33 -126.01(17) . . . . ? 
O64 Gd2 Gd7 O33 161.97(16) . . . . ? 
O3 Gd2 Gd7 O33 -65.24(16) . . . . ? 
O9 Gd2 Gd7 O33 88.85(14) . . . . ? 
O10 Gd2 Gd7 O33 37.8(2) . . . . ? 
O6B Gd2 Gd7 O33 -140.4(2) . . . . ? 
Co9 Gd2 Gd7 O33 106.14(11) . . . . ? 
Co14 Gd2 Gd7 O33 -97.50(11) . . . . ? 
O77 Gd2 Gd7 O11 -69.2(2) . . . . ? 
O4 Gd2 Gd7 O11 55.8(3) . . . . ? 
O30 Gd2 Gd7 O11 170.47(16) . . . . ? 
O64 Gd2 Gd7 O11 98.45(15) . . . . ? 
O3 Gd2 Gd7 O11 -128.75(15) . . . . ? 
O9 Gd2 Gd7 O11 25.34(13) . . . . ? 
O10 Gd2 Gd7 O11 -25.7(2) . . . . ? 
O6B Gd2 Gd7 O11 156.11(19) . . . . ? 
Co9 Gd2 Gd7 O11 42.62(10) . . . . ? 
Co14 Gd2 Gd7 O11 -161.02(10) . . . . ? 
O77 Gd2 Gd7 C41 6.3(3) . . . . ? 
O4 Gd2 Gd7 C41 131.3(3) . . . . ? 
O30 Gd2 Gd7 C41 -114.0(2) . . . . ? 
O64 Gd2 Gd7 C41 173.9(2) . . . . ? 
O3 Gd2 Gd7 C41 -53.3(2) . . . . ? 
O9 Gd2 Gd7 C41 100.8(2) . . . . ? 
O10 Gd2 Gd7 C41 49.7(3) . . . . ? 
O6B Gd2 Gd7 C41 -128.4(3) . . . . ? 
Co9 Gd2 Gd7 C41 118.1(2) . . . . ? 
Co14 Gd2 Gd7 C41 -85.5(2) . . . . ? 
O77 Gd2 Gd7 Co14 91.8(2) . . . . ? 
O4 Gd2 Gd7 Co14 -143.2(3) . . . . ? 
O30 Gd2 Gd7 Co14 -28.51(13) . . . . ? 
O64 Gd2 Gd7 Co14 -100.53(11) . . . . ? 
O3 Gd2 Gd7 Co14 32.27(11) . . . . ? 
O9 Gd2 Gd7 Co14 -173.64(9) . . . . ? 
O10 Gd2 Gd7 Co14 135.28(18) . . . . ? 
O6B Gd2 Gd7 Co14 -42.87(17) . . . . ? 
Co9 Gd2 Gd7 Co14 -156.36(3) . . . . ? 
O57 Gd6 Co9 O5 65.3(3) . . . . ? 
O49 Gd6 Co9 O5 -38.5(2) . . . . ? 
O63 Gd6 Co9 O5 -107.4(2) . . . . ? 
O26 Gd6 Co9 O5 158.0(2) . . . . ? 
O12 Gd6 Co9 O5 -129.8(2) . . . . ? 
O9 Gd6 Co9 O5 158.2(3) . . . . ? 
O13 Gd6 Co9 O5 46.0(4) . . . . ? 
Co12 Gd6 Co9 O5 -97.9(2) . . . . ? 
O57 Gd6 Co9 O4 -19.0(2) . . . . ? 
O5 Gd6 Co9 O4 -84.3(2) . . . . ? 
O49 Gd6 Co9 O4 -122.81(19) . . . . ? 
O63 Gd6 Co9 O4 168.25(19) . . . . ? 
O26 Gd6 Co9 O4 73.70(17) . . . . ? 
O12 Gd6 Co9 O4 145.9(2) . . . . ? 
O9 Gd6 Co9 O4 73.9(2) . . . . ? 
O13 Gd6 Co9 O4 -38.3(4) . . . . ? 
Co12 Gd6 Co9 O4 177.80(14) . . . . ? 
O57 Gd6 Co9 O9 -92.9(3) . . . . ? 
O5 Gd6 Co9 O9 -158.2(3) . . . . ? 
O49 Gd6 Co9 O9 163.3(2) . . . . ? 
O63 Gd6 Co9 O9 94.4(2) . . . . ? 
O26 Gd6 Co9 O9 -0.2(2) . . . . ? 
O12 Gd6 Co9 O9 72.0(2) . . . . ? 
O13 Gd6 Co9 O9 -112.2(4) . . . . ? 
Co12 Gd6 Co9 O9 103.91(18) . . . . ? 
O57 Gd6 Co9 O6 162.9(2) . . . . ? 
O5 Gd6 Co9 O6 97.6(2) . . . . ? 
O49 Gd6 Co9 O6 59.1(2) . . . . ? 
O63 Gd6 Co9 O6 -9.82(19) . . . . ? 
O26 Gd6 Co9 O6 -104.37(18) . . . . ? 
O12 Gd6 Co9 O6 -32.2(2) . . . . ? 
O9 Gd6 Co9 O6 -104.2(2) . . . . ? 
O13 Gd6 Co9 O6 143.6(4) . . . . ? 
Co12 Gd6 Co9 O6 -0.28(16) . . . . ? 
O57 Gd6 Co9 O8 -122.8(3) . . . . ? 
O5 Gd6 Co9 O8 171.9(3) . . . . ? 
O49 Gd6 Co9 O8 133.4(2) . . . . ? 
O63 Gd6 Co9 O8 64.4(2) . . . . ? 
O26 Gd6 Co9 O8 -30.1(2) . . . . ? 
O12 Gd6 Co9 O8 42.1(2) . . . . ? 
O9 Gd6 Co9 O8 -29.9(2) . . . . ? 
O13 Gd6 Co9 O8 -142.1(4) . . . . ? 
Co12 Gd6 Co9 O8 74.0(2) . . . . ? 
O57 Gd6 Co9 N3 75.5(3) . . . . ? 
O5 Gd6 Co9 N3 10.2(3) . . . . ? 
O49 Gd6 Co9 N3 -28.3(3) . . . . ? 
O63 Gd6 Co9 N3 -97.3(2) . . . . ? 
O26 Gd6 Co9 N3 168.2(2) . . . . ? 
O12 Gd6 Co9 N3 -119.7(3) . . . . ? 
O9 Gd6 Co9 N3 168.4(3) . . . . ? 
O13 Gd6 Co9 N3 56.2(4) . . . . ? 
Co12 Gd6 Co9 N3 -87.7(2) . . . . ? 
O57 Gd6 Co9 Gd2 -55.3(2) . . . . ? 
O5 Gd6 Co9 Gd2 -120.6(2) . . . . ? 
O49 Gd6 Co9 Gd2 -159.12(14) . . . . ? 
O63 Gd6 Co9 Gd2 131.94(13) . . . . ? 
O26 Gd6 Co9 Gd2 37.39(11) . . . . ? 
O12 Gd6 Co9 Gd2 109.56(15) . . . . ? 
O9 Gd6 Co9 Gd2 37.57(16) . . . . ? 
O13 Gd6 Co9 Gd2 -74.6(4) . . . . ? 
Co12 Gd6 Co9 Gd2 141.48(7) . . . . ? 
O77 Gd2 Co9 O5 17.8(2) . . . . ? 
O4 Gd2 Co9 O5 84.6(2) . . . . ? 
O30 Gd2 Co9 O5 123.28(19) . . . . ? 
O64 Gd2 Co9 O5 -169.42(18) . . . . ? 
O3 Gd2 Co9 O5 40.9(4) . . . . ? 
O9 Gd2 Co9 O5 -73.5(2) . . . . ? 
O10 Gd2 Co9 O5 -74.05(16) . . . . ? 
O6B Gd2 Co9 O5 -145.74(18) . . . . ? 
Co14 Gd2 Co9 O5 -174.06(14) . . . . ? 
Gd7 Gd2 Co9 O5 -105.39(13) . . . . ? 
O77 Gd2 Co9 O4 -66.8(3) . . . . ? 
O30 Gd2 Co9 O4 38.6(2) . . . . ? 
O64 Gd2 Co9 O4 105.9(2) . . . . ? 
O3 Gd2 Co9 O4 -43.8(5) . . . . ? 
O9 Gd2 Co9 O4 -158.2(3) . . . . ? 
O10 Gd2 Co9 O4 -158.7(2) . . . . ? 
O6B Gd2 Co9 O4 129.6(2) . . . . ? 
Co14 Gd2 Co9 O4 101.3(2) . . . . ? 
Gd7 Gd2 Co9 O4 170.0(2) . . . . ? 
O77 Gd2 Co9 O9 91.4(3) . . . . ? 
O4 Gd2 Co9 O9 158.2(3) . . . . ? 
O30 Gd2 Co9 O9 -163.2(2) . . . . ? 
O64 Gd2 Co9 O9 -95.9(2) . . . . ? 
O3 Gd2 Co9 O9 114.4(4) . . . . ? 
O10 Gd2 Co9 O9 -0.52(19) . . . . ? 
O6B Gd2 Co9 O9 -72.2(2) . . . . ? 
Co14 Gd2 Co9 O9 -100.53(18) . . . . ? 
Gd7 Gd2 Co9 O9 -31.86(17) . . . . ? 
O77 Gd2 Co9 O6 120.2(3) . . . . ? 
O4 Gd2 Co9 O6 -173.0(3) . . . . ? 
O30 Gd2 Co9 O6 -134.4(2) . . . . ? 
O64 Gd2 Co9 O6 -67.1(2) . . . . ? 
O3 Gd2 Co9 O6 143.2(5) . . . . ? 
O9 Gd2 Co9 O6 28.8(3) . . . . ? 
O10 Gd2 Co9 O6 28.3(2) . . . . ? 
O6B Gd2 Co9 O6 -43.4(2) . . . . ? 
Co14 Gd2 Co9 O6 -71.7(2) . . . . ? 
Gd7 Gd2 Co9 O6 -3.0(2) . . . . ? 
O77 Gd2 Co9 O8 -165.5(2) . . . . ? 
O4 Gd2 Co9 O8 -98.7(2) . . . . ? 
O30 Gd2 Co9 O8 -60.04(19) . . . . ? 
O64 Gd2 Co9 O8 7.26(18) . . . . ? 
O3 Gd2 Co9 O8 -142.4(4) . . . . ? 
O9 Gd2 Co9 O8 103.2(2) . . . . ? 
O10 Gd2 Co9 O8 102.63(16) . . . . ? 
O6B Gd2 Co9 O8 30.94(18) . . . . ? 
Co14 Gd2 Co9 O8 2.62(14) . . . . ? 
Gd7 Gd2 Co9 O8 71.29(12) . . . . ? 
O77 Gd2 Co9 N3 -76.5(3) . . . . ? 
O4 Gd2 Co9 N3 -9.7(3) . . . . ? 
O30 Gd2 Co9 N3 29.0(3) . . . . ? 
O64 Gd2 Co9 N3 96.3(2) . . . . ? 
O3 Gd2 Co9 N3 -53.4(5) . . . . ? 
O9 Gd2 Co9 N3 -167.8(3) . . . . ? 
O10 Gd2 Co9 N3 -168.4(2) . . . . ? 
O6B Gd2 Co9 N3 120.0(2) . . . . ? 
Co14 Gd2 Co9 N3 91.6(2) . . . . ? 
Gd7 Gd2 Co9 N3 160.3(2) . . . . ? 
O77 Gd2 Co9 Gd6 53.58(19) . . . . ? 
O4 Gd2 Co9 Gd6 120.4(2) . . . . ? 
O30 Gd2 Co9 Gd6 159.03(14) . . . . ? 
O64 Gd2 Co9 Gd6 -133.67(13) . . . . ? 
O3 Gd2 Co9 Gd6 76.6(4) . . . . ? 
O9 Gd2 Co9 Gd6 -37.78(17) . . . . ? 
O10 Gd2 Co9 Gd6 -38.30(10) . . . . ? 
O6B Gd2 Co9 Gd6 -109.99(12) . . . . ? 
Co14 Gd2 Co9 Gd6 -138.31(6) . . . . ? 
Gd7 Gd2 Co9 Gd6 -69.638(19) . . . . ? 
O45 Gd8 Co12 O34 -104.5(3) . . . . ? 
O26 Gd8 Co12 O34 103.4(2) . . . . ? 
O12 Gd8 Co12 O34 165.3(3) . . . . ? 
O121 Gd8 Co12 O34 -122.5(5) . . . . ? 
O4G Gd8 Co12 O34 -40.4(3) . . . . ? 
O82 Gd8 Co12 O34 31.9(2) . . . . ? 
O58 Gd8 Co12 O34 -172.3(2) . . . . ? 
O128 Gd8 Co12 O34 -65.2(8) . . . . ? 
O11 Gd8 Co12 O34 103.1(2) . . . . ? 
O34 Gd8 Co12 O13 -84.7(2) . . . . ? 
O45 Gd8 Co12 O13 170.8(2) . . . . ? 
O26 Gd8 Co12 O13 18.71(17) . . . . ? 
O12 Gd8 Co12 O13 80.6(2) . . . . ? 
O121 Gd8 Co12 O13 152.8(4) . . . . ? 
O4G Gd8 Co12 O13 -125.1(2) . . . . ? 
O82 Gd8 Co12 O13 -52.76(19) . . . . ? 
O58 Gd8 Co12 O13 103.0(2) . . . . ? 
O128 Gd8 Co12 O13 -149.9(8) . . . . ? 
O11 Gd8 Co12 O13 18.40(19) . . . . ? 
O34 Gd8 Co12 O47 173.2(3) . . . . ? 
O45 Gd8 Co12 O47 68.7(3) . . . . ? 
O26 Gd8 Co12 O47 -83.4(2) . . . . ? 
O12 Gd8 Co12 O47 -21.5(3) . . . . ? 
O121 Gd8 Co12 O47 50.7(5) . . . . ? 
O4G Gd8 Co12 O47 132.8(3) . . . . ? 
O82 Gd8 Co12 O47 -154.9(3) . . . . ? 
O58 Gd8 Co12 O47 0.9(3) . . . . ? 
O128 Gd8 Co12 O47 108.0(8) . . . . ? 
O11 Gd8 Co12 O47 -83.7(3) . . . . ? 
O34 Gd8 Co12 O12 -165.3(3) . . . . ? 
O45 Gd8 Co12 O12 90.2(2) . . . . ? 
O26 Gd8 Co12 O12 -61.9(2) . . . . ? 
O121 Gd8 Co12 O12 72.2(4) . . . . ? 
O4G Gd8 Co12 O12 154.3(2) . . . . ? 
O82 Gd8 Co12 O12 -133.4(2) . . . . ? 
O58 Gd8 Co12 O12 22.4(2) . . . . ? 
O128 Gd8 Co12 O12 129.5(8) . . . . ? 
O11 Gd8 Co12 O12 -62.2(2) . . . . ? 
O34 Gd8 Co12 O123 96.2(3) . . . . ? 
O45 Gd8 Co12 O123 -8.3(2) . . . . ? 
O26 Gd8 Co12 O123 -160.38(19) . . . . ? 
O12 Gd8 Co12 O123 -98.5(2) . . . . ? 
O121 Gd8 Co12 O123 -26.3(4) . . . . ? 
O4G Gd8 Co12 O123 55.9(2) . . . . ? 
O82 Gd8 Co12 O123 128.2(2) . . . . ? 
O58 Gd8 Co12 O123 -76.1(2) . . . . ? 
O128 Gd8 Co12 O123 31.1(8) . . . . ? 
O11 Gd8 Co12 O123 -160.7(2) . . . . ? 
O34 Gd8 Co12 N29 6.1(3) . . . . ? 
O45 Gd8 Co12 N29 -98.4(3) . . . . ? 
O26 Gd8 Co12 N29 109.5(2) . . . . ? 
O12 Gd8 Co12 N29 171.4(3) . . . . ? 
O121 Gd8 Co12 N29 -116.4(5) . . . . ? 
O4G Gd8 Co12 N29 -34.3(3) . . . . ? 
O82 Gd8 Co12 N29 38.0(3) . . . . ? 
O58 Gd8 Co12 N29 -166.2(3) . . . . ? 
O128 Gd8 Co12 N29 -59.1(8) . . . . ? 
O11 Gd8 Co12 N29 109.2(2) . . . . ? 
O34 Gd8 Co12 Gd6 -125.2(2) . . . . ? 
O45 Gd8 Co12 Gd6 130.30(16) . . . . ? 
O26 Gd8 Co12 Gd6 -21.78(11) . . . . ? 
O12 Gd8 Co12 Gd6 40.13(18) . . . . ? 
O121 Gd8 Co12 Gd6 112.3(4) . . . . ? 
O4G Gd8 Co12 Gd6 -165.55(17) . . . . ? 
O82 Gd8 Co12 Gd6 -93.25(13) . . . . ? 
O58 Gd8 Co12 Gd6 62.55(14) . . . . ? 
O128 Gd8 Co12 Gd6 169.7(8) . . . . ? 
O11 Gd8 Co12 Gd6 -22.08(13) . . . . ? 
O57 Gd6 Co12 O34 77.2(3) . . . . ? 
O5 Gd6 Co12 O34 168.3(2) . . . . ? 
O49 Gd6 Co12 O34 175.2(2) . . . . ? 
O63 Gd6 Co12 O34 -111.32(19) . . . . ? 
O26 Gd6 Co12 O34 -11.57(18) . . . . ? 
O12 Gd6 Co12 O34 -75.7(2) . . . . ? 
O9 Gd6 Co12 O34 -41.9(2) . . . . ? 
O13 Gd6 Co12 O34 79.1(2) . . . . ? 
Co9 Gd6 Co12 O34 -120.12(16) . . . . ? 
O57 Gd6 Co12 O13 -1.8(3) . . . . ? 
O5 Gd6 Co12 O13 89.2(3) . . . . ? 
O49 Gd6 Co12 O13 96.1(2) . . . . ? 
O63 Gd6 Co12 O13 169.6(2) . . . . ? 
O26 Gd6 Co12 O13 -90.7(2) . . . . ? 
O12 Gd6 Co12 O13 -154.8(3) . . . . ? 
O9 Gd6 Co12 O13 -121.0(3) . . . . ? 
Co9 Gd6 Co12 O13 160.8(2) . . . . ? 
O57 Gd6 Co12 O47 -105.5(3) . . . . ? 
O5 Gd6 Co12 O47 -14.4(3) . . . . ? 
O49 Gd6 Co12 O47 -7.5(2) . . . . ? 
O63 Gd6 Co12 O47 66.0(2) . . . . ? 
O26 Gd6 Co12 O47 165.73(19) . . . . ? 
O12 Gd6 Co12 O47 101.6(2) . . . . ? 
O9 Gd6 Co12 O47 135.4(2) . . . . ? 
O13 Gd6 Co12 O47 -103.6(2) . . . . ? 
Co9 Gd6 Co12 O47 57.17(18) . . . . ? 
O57 Gd6 Co12 O12 153.0(3) . . . . ? 
O5 Gd6 Co12 O12 -116.0(3) . . . . ? 
O49 Gd6 Co12 O12 -109.1(2) . . . . ? 
O63 Gd6 Co12 O12 -35.6(2) . . . . ? 
O26 Gd6 Co12 O12 64.2(2) . . . . ? 
O9 Gd6 Co12 O12 33.8(3) . . . . ? 
O13 Gd6 Co12 O12 154.8(3) . . . . ? 
Co9 Gd6 Co12 O12 -44.4(2) . . . . ? 
O57 Gd6 Co12 O123 179.4(3) . . . . ? 
O5 Gd6 Co12 O123 -89.5(3) . . . . ? 
O49 Gd6 Co12 O123 -82.6(3) . . . . ? 
O63 Gd6 Co12 O123 -9.1(2) . . . . ? 
O26 Gd6 Co12 O123 90.6(2) . . . . ? 
O12 Gd6 Co12 O123 26.5(3) . . . . ? 
O9 Gd6 Co12 O123 60.3(3) . . . . ? 
O13 Gd6 Co12 O123 -178.7(3) . . . . ? 
Co9 Gd6 Co12 O123 -17.9(2) . . . . ? 
O57 Gd6 Co12 N29 -18.1(3) . . . . ? 
O5 Gd6 Co12 N29 73.0(3) . . . . ? 
O49 Gd6 Co12 N29 79.9(3) . . . . ? 
O63 Gd6 Co12 N29 153.4(3) . . . . ? 
O26 Gd6 Co12 N29 -106.9(3) . . . . ? 
O12 Gd6 Co12 N29 -171.0(3) . . . . ? 
O9 Gd6 Co12 N29 -137.2(3) . . . . ? 
O13 Gd6 Co12 N29 -16.2(3) . . . . ? 
Co9 Gd6 Co12 N29 144.6(2) . . . . ? 
O57 Gd6 Co12 Gd8 110.8(2) . . . . ? 
O5 Gd6 Co12 Gd8 -158.13(19) . . . . ? 
O49 Gd6 Co12 Gd8 -151.24(15) . . . . ? 
O63 Gd6 Co12 Gd8 -77.72(12) . . . . ? 
O26 Gd6 Co12 Gd8 22.03(10) . . . . ? 
O12 Gd6 Co12 Gd8 -42.15(19) . . . . ? 
O9 Gd6 Co12 Gd8 -8.30(17) . . . . ? 
O13 Gd6 Co12 Gd8 112.68(19) . . . . ? 
Co9 Gd6 Co12 Gd8 -86.53(7) . . . . ? 
O31 Gd7 Co14 O4B 102.1(2) . . . . ? 
O10 Gd7 Co14 O4B -101.5(2) . . . . ? 
O6B Gd7 Co14 O4B -164.6(3) . . . . ? 
O28 Gd7 Co14 O4B 118.2(3) . . . . ? 
O32 Gd7 Co14 O4B 30.1(3) . . . . ? 
O27 Gd7 Co14 O4B 171.0(2) . . . . ? 
O33 Gd7 Co14 O4B -24.7(2) . . . . ? 
O11 Gd7 Co14 O4B -99.2(2) . . . . ? 
C41 Gd7 Co14 O4B 2.9(3) . . . . ? 
Gd2 Gd7 Co14 O4B -124.2(2) . . . . ? 
O4B Gd7 Co14 O3 84.3(2) . . . . ? 
O31 Gd7 Co14 O3 -173.55(19) . . . . ? 
O10 Gd7 Co14 O3 -17.22(16) . . . . ? 
O6B Gd7 Co14 O3 -80.3(2) . . . . ? 
O28 Gd7 Co14 O3 -157.5(2) . . . . ? 
O32 Gd7 Co14 O3 114.39(19) . . . . ? 
O27 Gd7 Co14 O3 -104.72(17) . . . . ? 
O33 Gd7 Co14 O3 59.65(18) . . . . ? 
O11 Gd7 Co14 O3 -14.93(18) . . . . ? 
C41 Gd7 Co14 O3 87.2(2) . . . . ? 
Gd2 Gd7 Co14 O3 -39.95(13) . . . . ? 
O4B Gd7 Co14 O6B 164.6(3) . . . . ? 
O31 Gd7 Co14 O6B -93.3(2) . . . . ? 
O10 Gd7 Co14 O6B 63.0(2) . . . . ? 
O28 Gd7 Co14 O6B -77.2(2) . . . . ? 
O32 Gd7 Co14 O6B -165.3(2) . . . . ? 
O27 Gd7 Co14 O6B -24.5(2) . . . . ? 
O33 Gd7 Co14 O6B 139.9(2) . . . . ? 
O11 Gd7 Co14 O6B 65.3(2) . . . . ? 
C41 Gd7 Co14 O6B 167.5(3) . . . . ? 
Gd2 Gd7 Co14 O6B 40.32(17) . . . . ? 
O4B Gd7 Co14 O29 -97.1(3) . . . . ? 
O31 Gd7 Co14 O29 5.08(19) . . . . ? 
O10 Gd7 Co14 O29 161.41(18) . . . . ? 
O6B Gd7 Co14 O29 98.4(2) . . . . ? 
O28 Gd7 Co14 O29 21.1(2) . . . . ? 
O32 Gd7 Co14 O29 -67.0(2) . . . . ? 
O27 Gd7 Co14 O29 73.91(18) . . . . ? 
O33 Gd7 Co14 O29 -121.72(19) . . . . ? 
O11 Gd7 Co14 O29 163.70(19) . . . . ? 
C41 Gd7 Co14 O29 -94.2(2) . . . . ? 
Gd2 Gd7 Co14 O29 138.68(15) . . . . ? 
O4B Gd7 Co14 O35 -175.0(3) . . . . ? 
O31 Gd7 Co14 O35 -72.9(3) . . . . ? 
O10 Gd7 Co14 O35 83.4(3) . . . . ? 
O6B Gd7 Co14 O35 20.4(3) . . . . ? 
O28 Gd7 Co14 O35 -56.8(3) . . . . ? 
O32 Gd7 Co14 O35 -144.9(3) . . . . ? 
O27 Gd7 Co14 O35 -4.1(3) . . . . ? 
O33 Gd7 Co14 O35 160.3(3) . . . . ? 
O11 Gd7 Co14 O35 85.7(3) . . . . ? 
C41 Gd7 Co14 O35 -172.1(3) . . . . ? 
Gd2 Gd7 Co14 O35 60.7(2) . . . . ? 
O4B Gd7 Co14 N4 -7.1(3) . . . . ? 
O31 Gd7 Co14 N4 95.0(3) . . . . ? 
O10 Gd7 Co14 N4 -108.6(3) . . . . ? 
O6B Gd7 Co14 N4 -171.7(3) . . . . ? 
O28 Gd7 Co14 N4 111.1(3) . . . . ? 
O32 Gd7 Co14 N4 23.0(3) . . . . ? 
O27 Gd7 Co14 N4 163.9(3) . . . . ? 
O33 Gd7 Co14 N4 -31.8(3) . . . . ? 
O11 Gd7 Co14 N4 -106.3(3) . . . . ? 
C41 Gd7 Co14 N4 -4.2(3) . . . . ? 
Gd2 Gd7 Co14 N4 -131.4(3) . . . . ? 
O4B Gd7 Co14 Gd2 124.2(2) . . . . ? 
O31 Gd7 Co14 Gd2 -133.60(13) . . . . ? 
O10 Gd7 Co14 Gd2 22.73(10) . . . . ? 
O6B Gd7 Co14 Gd2 -40.32(17) . . . . ? 
O28 Gd7 Co14 Gd2 -117.54(18) . . . . ? 
O32 Gd7 Co14 Gd2 154.34(14) . . . . ? 
O27 Gd7 Co14 Gd2 -64.77(11) . . . . ? 
O33 Gd7 Co14 Gd2 99.60(12) . . . . ? 
O11 Gd7 Co14 Gd2 25.02(12) . . . . ? 
C41 Gd7 Co14 Gd2 127.16(18) . . . . ? 
O77 Gd2 Co14 O4B -75.2(2) . . . . ? 
O4 Gd2 Co14 O4B -171.7(2) . . . . ? 
O30 Gd2 Co14 O4B -174.0(2) . . . . ? 
O64 Gd2 Co14 O4B 112.95(18) . . . . ? 
O3 Gd2 Co14 O4B -78.3(2) . . . . ? 
O9 Gd2 Co14 O4B 45.4(2) . . . . ? 
O10 Gd2 Co14 O4B 11.81(17) . . . . ? 
O6B Gd2 Co14 O4B 76.1(2) . . . . ? 
Co9 Gd2 Co14 O4B 117.21(15) . . . . ? 
Gd7 Gd2 Co14 O4B 34.48(14) . . . . ? 
O77 Gd2 Co14 O3 3.1(3) . . . . ? 
O4 Gd2 Co14 O3 -93.4(3) . . . . ? 
O30 Gd2 Co14 O3 -95.7(2) . . . . ? 
O64 Gd2 Co14 O3 -168.8(2) . . . . ? 
O9 Gd2 Co14 O3 123.7(2) . . . . ? 
O10 Gd2 Co14 O3 90.1(2) . . . . ? 
O6B Gd2 Co14 O3 154.4(3) . . . . ? 
Co9 Gd2 Co14 O3 -164.50(19) . . . . ? 
Gd7 Gd2 Co14 O3 112.77(18) . . . . ? 
O77 Gd2 Co14 O6B -151.4(3) . . . . ? 
O4 Gd2 Co14 O6B 112.1(3) . . . . ? 
O30 Gd2 Co14 O6B 109.9(2) . . . . ? 
O64 Gd2 Co14 O6B 36.8(2) . . . . ? 
O3 Gd2 Co14 O6B -154.4(3) . . . . ? 
O9 Gd2 Co14 O6B -30.7(2) . . . . ? 
O10 Gd2 Co14 O6B -64.3(2) . . . . ? 
Co9 Gd2 Co14 O6B 41.06(18) . . . . ? 
Gd7 Gd2 Co14 O6B -41.67(17) . . . . ? 
O77 Gd2 Co14 O29 -178.3(3) . . . . ? 
O4 Gd2 Co14 O29 85.2(3) . . . . ? 
O30 Gd2 Co14 O29 83.0(3) . . . . ? 
O64 Gd2 Co14 O29 9.9(2) . . . . ? 
O3 Gd2 Co14 O29 178.7(3) . . . . ? 
O9 Gd2 Co14 O29 -57.6(3) . . . . ? 
O10 Gd2 Co14 O29 -91.2(2) . . . . ? 
O6B Gd2 Co14 O29 -26.9(3) . . . . ? 
Co9 Gd2 Co14 O29 14.2(2) . . . . ? 
Gd7 Gd2 Co14 O29 -68.6(2) . . . . ? 
O77 Gd2 Co14 O35 107.1(3) . . . . ? 
O4 Gd2 Co14 O35 10.6(2) . . . . ? 
O30 Gd2 Co14 O35 8.4(2) . . . . ? 
O64 Gd2 Co14 O35 -64.7(2) . . . . ? 
O3 Gd2 Co14 O35 104.0(2) . . . . ? 
O9 Gd2 Co14 O35 -132.2(2) . . . . ? 
O10 Gd2 Co14 O35 -165.86(19) . . . . ? 
O6B Gd2 Co14 O35 -101.5(2) . . . . ? 
Co9 Gd2 Co14 O35 -60.46(17) . . . . ? 
Gd7 Gd2 Co14 O35 -143.19(16) . . . . ? 
O77 Gd2 Co14 N4 19.5(3) . . . . ? 
O4 Gd2 Co14 N4 -77.0(3) . . . . ? 
O30 Gd2 Co14 N4 -79.3(3) . . . . ? 
O64 Gd2 Co14 N4 -152.3(2) . . . . ? 
O3 Gd2 Co14 N4 16.4(3) . . . . ? 
O9 Gd2 Co14 N4 140.1(3) . . . . ? 
O10 Gd2 Co14 N4 106.5(2) . . . . ? 
O6B Gd2 Co14 N4 170.8(3) . . . . ? 
Co9 Gd2 Co14 N4 -148.1(2) . . . . ? 
Gd7 Gd2 Co14 N4 129.2(2) . . . . ? 
O77 Gd2 Co14 Gd7 -109.7(2) . . . . ? 
O4 Gd2 Co14 Gd7 153.80(18) . . . . ? 
O30 Gd2 Co14 Gd7 151.55(14) . . . . ? 
O64 Gd2 Co14 Gd7 78.48(11) . . . . ? 
O3 Gd2 Co14 Gd7 -112.77(18) . . . . ? 
O9 Gd2 Co14 Gd7 10.95(16) . . . . ? 
O10 Gd2 Co14 Gd7 -22.67(10) . . . . ? 
O6B Gd2 Co14 Gd7 41.67(17) . . . . ? 
Co9 Gd2 Co14 Gd7 82.73(6) . . . . ? 
O4B Co14 O3 C36 -112.3(4) . . . . ? 
O6B Co14 O3 C36 159.9(4) . . . . ? 
O29 Co14 O3 C36 100(9) . . . . ? 
O35 Co14 O3 C36 67.7(4) . . . . ? 
N4 Co14 O3 C36 -25.5(4) . . . . ? 
Gd7 Co14 O3 C36 -154.4(4) . . . . ? 
Gd2 Co14 O3 C36 142.2(5) . . . . ? 
O4B Co14 O3 Gd2 105.58(18) . . . . ? 
O6B Co14 O3 Gd2 17.76(17) . . . . ? 
O29 Co14 O3 Gd2 -42(9) . . . . ? 
O35 Co14 O3 Gd2 -74.42(19) . . . . ? 
N4 Co14 O3 Gd2 -167.7(2) . . . . ? 
Gd7 Co14 O3 Gd2 63.49(14) . . . . ? 
O77 Gd2 O3 C36 53.4(6) . . . . ? 
O4 Gd2 O3 C36 -3.0(7) . . . . ? 
O30 Gd2 O3 C36 -57.0(6) . . . . ? 
O64 Gd2 O3 C36 -115.7(6) . . . . ? 
O9 Gd2 O3 C36 121.2(6) . . . . ? 
O10 Gd2 O3 C36 147.7(6) . . . . ? 
O6B Gd2 O3 C36 -145.0(6) . . . . ? 
Co9 Gd2 O3 C36 29.4(9) . . . . ? 
Co14 Gd2 O3 C36 -129.7(7) . . . . ? 
Gd7 Gd2 O3 C36 179.7(6) . . . . ? 
O77 Gd2 O3 Co14 -177.0(3) . . . . ? 
O4 Gd2 O3 Co14 126.6(2) . . . . ? 
O30 Gd2 O3 Co14 72.7(2) . . . . ? 
O64 Gd2 O3 Co14 13.9(3) . . . . ? 
O9 Gd2 O3 Co14 -109.1(3) . . . . ? 
O10 Gd2 O3 Co14 -82.62(18) . . . . ? 
O6B Gd2 O3 Co14 -15.32(15) . . . . ? 
Co9 Gd2 O3 Co14 159.1(3) . . . . ? 
Gd7 Gd2 O3 Co14 -50.66(13) . . . . ? 
O5 Co9 O4 C15 108.4(6) . . . . ? 
O9 Co9 O4 C15 -166.4(6) . . . . ? 
O6 Co9 O4 C15 -54(2) . . . . ? 
O8 Co9 O4 C15 -71.0(6) . . . . ? 
N3 Co9 O4 C15 21.5(6) . . . . ? 
Gd6 Co9 O4 C15 150.3(5) . . . . ? 
Gd2 Co9 O4 C15 -151.0(6) . . . . ? 
O5 Co9 O4 Gd2 -100.55(19) . . . . ? 
O9 Co9 O4 Gd2 -15.34(18) . . . . ? 
O6 Co9 O4 Gd2 97(2) . . . . ? 
O8 Co9 O4 Gd2 79.99(19) . . . . ? 
N3 Co9 O4 Gd2 172.5(2) . . . . ? 
Gd6 Co9 O4 Gd2 -58.72(16) . . . . ? 
O77 Gd2 O4 C15 -109.6(7) . . . . ? 
O30 Gd2 O4 C15 -2.5(7) . . . . ? 
O64 Gd2 O4 C15 75.6(7) . . . . ? 
O3 Gd2 O4 C15 -54.9(8) . . . . ? 
O9 Gd2 O4 C15 152.8(7) . . . . ? 
O10 Gd2 O4 C15 170.3(7) . . . . ? 
O6B Gd2 O4 C15 55.2(8) . . . . ? 
Co9 Gd2 O4 C15 139.5(8) . . . . ? 
Co14 Gd2 O4 C15 -4.6(8) . . . . ? 
Gd7 Gd2 O4 C15 119.0(7) . . . . ? 
O77 Gd2 O4 Co9 110.9(3) . . . . ? 
O30 Gd2 O4 Co9 -142.0(2) . . . . ? 
O64 Gd2 O4 Co9 -63.9(2) . . . . ? 
O3 Gd2 O4 Co9 165.59(17) . . . . ? 
O9 Gd2 O4 Co9 13.25(16) . . . . ? 
O10 Gd2 O4 Co9 30.8(3) . . . . ? 
O6B Gd2 O4 Co9 -84.3(3) . . . . ? 
Co14 Gd2 O4 Co9 -144.09(10) . . . . ? 
Gd7 Gd2 O4 Co9 -20.5(4) . . . . ? 
O3 Co14 O4B C17 95.6(5) . . . . ? 
O6B Co14 O4B C17 -178.3(5) . . . . ? 
O29 Co14 O4B C17 -85.2(5) . . . . ? 
O35 Co14 O4B C17 -84(3) . . . . ? 
N4 Co14 O4B C17 7.3(5) . . . . ? 
Gd7 Co14 O4B C17 -167.2(6) . . . . ? 
Gd2 Co14 O4B C17 138.4(5) . . . . ? 
O3 Co14 O4B Gd7 -97.2(2) . . . . ? 
O6B Co14 O4B Gd7 -11.1(2) . . . . ? 
O29 Co14 O4B Gd7 82.0(2) . . . . ? 
O35 Co14 O4B Gd7 83(3) . . . . ? 
N4 Co14 O4B Gd7 174.5(3) . . . . ? 
Gd2 Co14 O4B Gd7 -54.40(17) . . . . ? 
O31 Gd7 O4B C17 94.7(7) . . . . ? 
O10 Gd7 O4B C17 -123.9(7) . . . . ? 
O6B Gd7 O4B C17 171.4(7) . . . . ? 
O28 Gd7 O4B C17 50.0(8) . . . . ? 
O32 Gd7 O4B C17 10.9(7) . . . . ? 
O27 Gd7 O4B C17 148.0(6) . . . . ? 
O33 Gd7 O4B C17 -42.5(7) . . . . ? 
O11 Gd7 O4B C17 -89.2(7) . . . . ? 
C41 Gd7 O4B C17 -15.2(7) . . . . ? 
Co14 Gd7 O4B C17 162.0(8) . . . . ? 
Gd2 Gd7 O4B C17 -154.9(7) . . . . ? 
O31 Gd7 O4B Co14 -67.2(2) . . . . ? 
O10 Gd7 O4B Co14 74.1(2) . . . . ? 
O6B Gd7 O4B Co14 9.46(17) . . . . ? 
O28 Gd7 O4B Co14 -111.9(3) . . . . ? 
O32 Gd7 O4B Co14 -151.1(2) . . . . ? 
O27 Gd7 O4B Co14 -13.9(4) . . . . ? 
O33 Gd7 O4B Co14 155.5(2) . . . . ? 
O11 Gd7 O4B Co14 108.8(2) . . . . ? 
C41 Gd7 O4B Co14 -177.2(3) . . . . ? 
Gd2 Gd7 O4B Co14 43.15(15) . . . . ? 
O4 Co9 O5 C24 -89.4(6) . . . . ? 
O9 Co9 O5 C24 -174.9(6) . . . . ? 
O6 Co9 O5 C24 89.1(6) . . . . ? 
O8 Co9 O5 C24 85.0(19) . . . . ? 
N3 Co9 O5 C24 -2.3(6) . . . . ? 
Gd6 Co9 O5 C24 169.7(7) . . . . ? 
Gd2 Co9 O5 C24 -131.8(6) . . . . ? 
O4 Co9 O5 Gd6 100.88(19) . . . . ? 
O9 Co9 O5 Gd6 15.41(18) . . . . ? 
O6 Co9 O5 Gd6 -80.6(2) . . . . ? 
O8 Co9 O5 Gd6 -84.8(18) . . . . ? 
N3 Co9 O5 Gd6 -172.1(2) . . . . ? 
Gd2 Co9 O5 Gd6 58.46(16) . . . . ? 
O57 Gd6 O5 C24 82.6(9) . . . . ? 
O49 Gd6 O5 C24 -23.2(9) . . . . ? 
O63 Gd6 O5 C24 -102.5(9) . . . . ? 
O26 Gd6 O5 C24 163.0(8) . . . . ? 
O12 Gd6 O5 C24 -78.8(9) . . . . ? 
O9 Gd6 O5 C24 -178.8(9) . . . . ? 
O13 Gd6 O5 C24 32.1(9) . . . . ? 
Co9 Gd6 O5 C24 -165.5(10) . . . . ? 
Co12 Gd6 O5 C24 -16.8(10) . . . . ? 
O57 Gd6 O5 Co9 -111.9(3) . . . . ? 
O49 Gd6 O5 Co9 142.3(2) . . . . ? 
O63 Gd6 O5 Co9 63.0(2) . . . . ? 
O26 Gd6 O5 Co9 -31.5(3) . . . . ? 
O12 Gd6 O5 Co9 86.7(3) . . . . ? 
O9 Gd6 O5 Co9 -13.29(16) . . . . ? 
O13 Gd6 O5 Co9 -162.37(17) . . . . ? 
Co12 Gd6 O5 Co9 148.75(10) . . . . ? 
O5 Co9 O6 C21 53.7(6) . . . . ? 
O4 Co9 O6 C21 -144(2) . . . . ? 
O9 Co9 O6 C21 -31.9(6) . . . . ? 
O8 Co9 O6 C21 -126.7(6) . . . . ? 
N3 Co9 O6 C21 140.8(6) . . . . ? 
Gd6 Co9 O6 C21 12.1(5) . . . . ? 
Gd2 Co9 O6 C21 -52.0(6) . . . . ? 
O4B Co14 O6B Gd7 10.34(18) . . . . ? 
O3 Co14 O6B Gd7 99.97(18) . . . . ? 
O29 Co14 O6B Gd7 -81.25(19) . . . . ? 
O35 Co14 O6B Gd7 -166.3(2) . . . . ? 
N4 Co14 O6B Gd7 55.8(17) . . . . ? 
Gd2 Co14 O6B Gd7 117.4(2) . . . . ? 
O4B Co14 O6B Gd2 -107.11(19) . . . . ? 
O3 Co14 O6B Gd2 -17.47(17) . . . . ? 
O29 Co14 O6B Gd2 161.30(19) . . . . ? 
O35 Co14 O6B Gd2 76.3(2) . . . . ? 
N4 Co14 O6B Gd2 -61.6(17) . . . . ? 
Gd7 Co14 O6B Gd2 -117.4(2) . . . . ? 
O4B Gd7 O6B Co14 -9.11(16) . . . . ? 
O31 Gd7 O6B Co14 73.77(19) . . . . ? 
O10 Gd7 O6B Co14 -106.1(2) . . . . ? 
O28 Gd7 O6B Co14 134.55(17) . . . . ? 
O32 Gd7 O6B Co14 22.7(3) . . . . ? 
O27 Gd7 O6B Co14 156.44(19) . . . . ? 
O33 Gd7 O6B Co14 -54.2(2) . . . . ? 
O11 Gd7 O6B Co14 -132.46(16) . . . . ? 
C41 Gd7 O6B Co14 -20.2(4) . . . . ? 
Gd2 Gd7 O6B Co14 -107.2(2) . . . . ? 
O4B Gd7 O6B Gd2 98.0(2) . . . . ? 
O31 Gd7 O6B Gd2 -179.1(2) . . . . ? 
O10 Gd7 O6B Gd2 1.10(14) . . . . ? 
O28 Gd7 O6B Gd2 -118.30(18) . . . . ? 
O32 Gd7 O6B Gd2 129.9(2) . . . . ? 
O27 Gd7 O6B Gd2 -96.40(18) . . . . ? 
O33 Gd7 O6B Gd2 53.0(2) . . . . ? 
O11 Gd7 O6B Gd2 -25.3(2) . . . . ? 
C41 Gd7 O6B Gd2 86.9(3) . . . . ? 
Co14 Gd7 O6B Gd2 107.2(2) . . . . ? 
O77 Gd2 O6B Co14 40.4(4) . . . . ? 
O4 Gd2 O6B Co14 -118.2(2) . . . . ? 
O30 Gd2 O6B Co14 -61.24(18) . . . . ? 
O64 Gd2 O6B Co14 -139.8(2) . . . . ? 
O3 Gd2 O6B Co14 14.98(15) . . . . ? 
O9 Gd2 O6B Co14 161.07(15) . . . . ? 
O10 Gd2 O6B Co14 104.32(19) . . . . ? 
Co9 Gd2 O6B Co14 -163.18(8) . . . . ? 
Gd7 Gd2 O6B Co14 105.4(2) . . . . ? 
O77 Gd2 O6B Gd7 -65.0(3) . . . . ? 
O4 Gd2 O6B Gd7 136.4(2) . . . . ? 
O30 Gd2 O6B Gd7 -166.7(2) . . . . ? 
O64 Gd2 O6B Gd7 114.8(2) . . . . ? 
O3 Gd2 O6B Gd7 -90.44(19) . . . . ? 
O9 Gd2 O6B Gd7 55.7(2) . . . . ? 
O10 Gd2 O6B Gd7 -1.09(14) . . . . ? 
Co9 Gd2 O6B Gd7 91.41(16) . . . . ? 
Co14 Gd2 O6B Gd7 -105.4(2) . . . . ? 
O5 Co9 O8 C28 133.5(17) . . . . ? 
O4 Co9 O8 C28 -52.2(5) . . . . ? 
O9 Co9 O8 C28 33.8(5) . . . . ? 
O6 Co9 O8 C28 129.3(5) . . . . ? 
N3 Co9 O8 C28 -139.5(5) . . . . ? 
Gd6 Co9 O8 C28 54.7(5) . . . . ? 
Gd2 Co9 O8 C28 -10.2(5) . . . . ? 
O5 Co9 O9 Gd2 108.58(18) . . . . ? 
O4 Co9 O9 Gd2 14.60(17) . . . . ? 
O6 Co9 O9 Gd2 -161.01(18) . . . . ? 
O8 Co9 O9 Gd2 -76.89(18) . . . . ? 
N3 Co9 O9 Gd2 63.2(12) . . . . ? 
Gd6 Co9 O9 Gd2 123.0(2) . . . . ? 
O5 Co9 O9 Gd6 -14.44(17) . . . . ? 
O4 Co9 O9 Gd6 -108.42(18) . . . . ? 
O6 Co9 O9 Gd6 75.97(18) . . . . ? 
O8 Co9 O9 Gd6 160.10(16) . . . . ? 
N3 Co9 O9 Gd6 -59.8(12) . . . . ? 
Gd2 Co9 O9 Gd6 -123.0(2) . . . . ? 
O77 Gd2 O9 Co9 -90.1(2) . . . . ? 
O4 Gd2 O9 Co9 -12.80(15) . . . . ? 
O30 Gd2 O9 Co9 24.2(3) . . . . ? 
O64 Gd2 O9 Co9 71.48(18) . . . . ? 
O3 Gd2 O9 Co9 -153.4(2) . . . . ? 
O10 Gd2 O9 Co9 179.48(19) . . . . ? 
O6B Gd2 O9 Co9 127.36(16) . . . . ? 
Co14 Gd2 O9 Co9 145.30(9) . . . . ? 
Gd7 Gd2 O9 Co9 153.86(13) . . . . ? 
O77 Gd2 O9 Gd6 18.3(2) . . . . ? 
O4 Gd2 O9 Gd6 95.6(2) . . . . ? 
O30 Gd2 O9 Gd6 132.5(2) . . . . ? 
O64 Gd2 O9 Gd6 179.9(2) . . . . ? 
O3 Gd2 O9 Gd6 -45.0(4) . . . . ? 
O10 Gd2 O9 Gd6 -72.14(18) . . . . ? 
O6B Gd2 O9 Gd6 -124.27(17) . . . . ? 
Co9 Gd2 O9 Gd6 108.4(2) . . . . ? 
Co14 Gd2 O9 Gd6 -106.33(18) . . . . ? 
Gd7 Gd2 O9 Gd6 -97.76(15) . . . . ? 
O57 Gd6 O9 Co9 88.5(2) . . . . ? 
O5 Gd6 O9 Co9 12.70(15) . . . . ? 
O49 Gd6 O9 Co9 -24.2(3) . . . . ? 
O63 Gd6 O9 Co9 -72.86(18) . . . . ? 
O26 Gd6 O9 Co9 179.82(19) . . . . ? 
O12 Gd6 O9 Co9 -129.14(16) . . . . ? 
O13 Gd6 O9 Co9 147.3(2) . . . . ? 
Co12 Gd6 O9 Co9 -149.22(8) . . . . ? 
O57 Gd6 O9 Gd2 -20.1(2) . . . . ? 
O5 Gd6 O9 Gd2 -95.9(2) . . . . ? 
O49 Gd6 O9 Gd2 -132.8(2) . . . . ? 
O63 Gd6 O9 Gd2 178.6(2) . . . . ? 
O26 Gd6 O9 Gd2 71.25(18) . . . . ? 
O12 Gd6 O9 Gd2 122.30(18) . . . . ? 
O13 Gd6 O9 Gd2 38.8(3) . . . . ? 
Co9 Gd6 O9 Gd2 -108.6(2) . . . . ? 
Co12 Gd6 O9 Gd2 102.22(19) . . . . ? 
O4B Gd7 O10 C8D 142.6(3) . . . . ? 
O31 Gd7 O10 C8D -151.1(3) . . . . ? 
O6B Gd7 O10 C8D -150.8(4) . . . . ? 
O28 Gd7 O10 C8D -33.1(4) . . . . ? 
O32 Gd7 O10 C8D 70.4(4) . . . . ? 
O27 Gd7 O10 C8D -75.2(3) . . . . ? 
O33 Gd7 O10 C8D 66.7(3) . . . . ? 
O11 Gd7 O10 C8D -2.6(3) . . . . ? 
C41 Gd7 O10 C8D 67.1(4) . . . . ? 
Co14 Gd7 O10 C8D 175.2(3) . . . . ? 
Gd2 Gd7 O10 C8D -149.7(4) . . . . ? 
O4B Gd7 O10 Gd2 -67.70(18) . . . . ? 
O31 Gd7 O10 Gd2 -1.3(3) . . . . ? 
O6B Gd7 O10 Gd2 -1.10(14) . . . . ? 
O28 Gd7 O10 Gd2 116.58(19) . . . . ? 
O32 Gd7 O10 Gd2 -139.8(2) . . . . ? 
O27 Gd7 O10 Gd2 74.49(19) . . . . ? 
O33 Gd7 O10 Gd2 -143.6(2) . . . . ? 
O11 Gd7 O10 Gd2 147.1(2) . . . . ? 
C41 Gd7 O10 Gd2 -143.23(19) . . . . ? 
Co14 Gd7 O10 Gd2 -35.08(14) . . . . ? 
O77 Gd2 O10 C8D -82.8(5) . . . . ? 
O4 Gd2 O10 C8D -7.1(6) . . . . ? 
O30 Gd2 O10 C8D 161.0(5) . . . . ? 
O64 Gd2 O10 C8D 78.3(5) . . . . ? 
O3 Gd2 O10 C8D -156.7(5) . . . . ? 
O9 Gd2 O10 C8D 9.5(5) . . . . ? 
O6B Gd2 O10 C8D 136.6(5) . . . . ? 
Co9 Gd2 O10 C8D 9.9(5) . . . . ? 
Co14 Gd2 O10 C8D 169.9(5) . . . . ? 
Gd7 Gd2 O10 C8D 135.5(6) . . . . ? 
O77 Gd2 O10 Gd7 141.7(2) . . . . ? 
O4 Gd2 O10 Gd7 -142.61(18) . . . . ? 
O30 Gd2 O10 Gd7 25.5(3) . . . . ? 
O64 Gd2 O10 Gd7 -57.1(2) . . . . ? 
O3 Gd2 O10 Gd7 67.85(18) . . . . ? 
O9 Gd2 O10 Gd7 -125.9(2) . . . . ? 
O6B Gd2 O10 Gd7 1.10(14) . . . . ? 
Co9 Gd2 O10 Gd7 -125.62(14) . . . . ? 
Co14 Gd2 O10 Gd7 34.45(14) . . . . ? 
O34 Gd8 O11 C8D 39.9(4) . . . . ? 
O45 Gd8 O11 C8D -122.4(4) . . . . ? 
O26 Gd8 O11 C8D -4.5(3) . . . . ? 
O12 Gd8 O11 C8D -36.7(4) . . . . ? 
O121 Gd8 O11 C8D -156.8(4) . . . . ? 
O4G Gd8 O11 C8D 135.9(4) . . . . ? 
O82 Gd8 O11 C8D 82.5(4) . . . . ? 
O58 Gd8 O11 C8D -103.9(4) . . . . ? 
O128 Gd8 O11 C8D 169.3(6) . . . . ? 
Co12 Gd8 O11 C8D -4.1(4) . . . . ? 
O34 Gd8 O11 Gd7 -49.0(7) . . . . ? 
O45 Gd8 O11 Gd7 148.7(6) . . . . ? 
O26 Gd8 O11 Gd7 -93.4(7) . . . . ? 
O12 Gd8 O11 Gd7 -125.6(7) . . . . ? 
O121 Gd8 O11 Gd7 114.3(7) . . . . ? 
O4G Gd8 O11 Gd7 47.0(7) . . . . ? 
O82 Gd8 O11 Gd7 -6.4(7) . . . . ? 
O58 Gd8 O11 Gd7 167.2(7) . . . . ? 
O128 Gd8 O11 Gd7 80.4(8) . . . . ? 
Co12 Gd8 O11 Gd7 -93.0(7) . . . . ? 
O4B Gd7 O11 C8D -43.5(4) . . . . ? 
O31 Gd7 O11 C8D 127.4(4) . . . . ? 
O10 Gd7 O11 C8D 2.6(3) . . . . ? 
O6B Gd7 O11 C8D 33.4(4) . . . . ? 
O28 Gd7 O11 C8D 158.4(3) . . . . ? 
O32 Gd7 O11 C8D -131.1(3) . . . . ? 
O27 Gd7 O11 C8D 104.6(3) . . . . ? 
O33 Gd7 O11 C8D -92.9(3) . . . . ? 
C41 Gd7 O11 C8D -113.6(3) . . . . ? 
Co14 Gd7 O11 C8D -0.3(4) . . . . ? 
Gd2 Gd7 O11 C8D 19.8(3) . . . . ? 
O4B Gd7 O11 Gd8 45.5(7) . . . . ? 
O31 Gd7 O11 Gd8 -143.5(6) . . . . ? 
O10 Gd7 O11 Gd8 91.6(7) . . . . ? 
O6B Gd7 O11 Gd8 122.4(7) . . . . ? 
O28 Gd7 O11 Gd8 -112.6(7) . . . . ? 
O32 Gd7 O11 Gd8 -42.1(7) . . . . ? 
O27 Gd7 O11 Gd8 -166.4(7) . . . . ? 
O33 Gd7 O11 Gd8 -3.9(7) . . . . ? 
C41 Gd7 O11 Gd8 -24.6(7) . . . . ? 
Co14 Gd7 O11 Gd8 88.8(7) . . . . ? 
Gd2 Gd7 O11 Gd8 108.8(7) . . . . ? 
O34 Co12 O12 Gd6 107.6(2) . . . . ? 
O13 Co12 O12 Gd6 17.39(19) . . . . ? 
O47 Co12 O12 Gd6 -76.9(2) . . . . ? 
O123 Co12 O12 Gd6 -161.6(2) . . . . ? 
N29 Co12 O12 Gd6 59.0(16) . . . . ? 
Gd8 Co12 O12 Gd6 117.3(2) . . . . ? 
O34 Co12 O12 Gd8 -9.72(18) . . . . ? 
O13 Co12 O12 Gd8 -99.91(18) . . . . ? 
O47 Co12 O12 Gd8 165.81(19) . . . . ? 
O123 Co12 O12 Gd8 81.1(2) . . . . ? 
N29 Co12 O12 Gd8 -58.3(16) . . . . ? 
Gd6 Co12 O12 Gd8 -117.3(2) . . . . ? 
O57 Gd6 O12 Co12 -37.5(4) . . . . ? 
O5 Gd6 O12 Co12 116.8(2) . . . . ? 
O49 Gd6 O12 Co12 61.6(2) . . . . ? 
O63 Gd6 O12 Co12 141.8(2) . . . . ? 
O26 Gd6 O12 Co12 -104.8(2) . . . . ? 
O9 Gd6 O12 Co12 -159.84(16) . . . . ? 
O13 Gd6 O12 Co12 -14.85(17) . . . . ? 
Co9 Gd6 O12 Co12 163.75(8) . . . . ? 
O57 Gd6 O12 Gd8 66.9(4) . . . . ? 
O5 Gd6 O12 Gd8 -138.7(2) . . . . ? 
O49 Gd6 O12 Gd8 166.0(2) . . . . ? 
O63 Gd6 O12 Gd8 -113.7(2) . . . . ? 
O26 Gd6 O12 Gd8 -0.35(15) . . . . ? 
O9 Gd6 O12 Gd8 -55.4(2) . . . . ? 
O13 Gd6 O12 Gd8 89.6(2) . . . . ? 
Co9 Gd6 O12 Gd8 -91.83(19) . . . . ? 
Co12 Gd6 O12 Gd8 104.4(3) . . . . ? 
O34 Gd8 O12 Co12 8.65(16) . . . . ? 
O45 Gd8 O12 Co12 -75.9(2) . . . . ? 
O26 Gd8 O12 Co12 107.0(2) . . . . ? 
O121 Gd8 O12 Co12 -135.0(3) . . . . ? 
O4G Gd8 O12 Co12 -36.1(3) . . . . ? 
O82 Gd8 O12 Co12 58.5(2) . . . . ? 
O58 Gd8 O12 Co12 -157.8(2) . . . . ? 
O128 Gd8 O12 Co12 -113.2(9) . . . . ? 
O11 Gd8 O12 Co12 134.68(16) . . . . ? 
O34 Gd8 O12 Gd6 -98.1(2) . . . . ? 
O45 Gd8 O12 Gd6 177.4(2) . . . . ? 
O26 Gd8 O12 Gd6 0.35(15) . . . . ? 
O121 Gd8 O12 Gd6 118.3(3) . . . . ? 
O4G Gd8 O12 Gd6 -142.8(2) . . . . ? 
O82 Gd8 O12 Gd6 -48.2(2) . . . . ? 
O58 Gd8 O12 Gd6 95.5(2) . . . . ? 
O128 Gd8 O12 Gd6 140.1(9) . . . . ? 
O11 Gd8 O12 Gd6 28.0(2) . . . . ? 
Co12 Gd8 O12 Gd6 -106.7(2) . . . . ? 
O34 Co12 O13 C38 111.1(5) . . . . ? 
O47 Co12 O13 C38 -68.3(5) . . . . ? 
O12 Co12 O13 C38 -161.1(5) . . . . ? 
O123 Co12 O13 C38 -86(11) . . . . ? 
N29 Co12 O13 C38 24.1(5) . . . . ? 
Gd8 Co12 O13 C38 152.6(5) . . . . ? 
Gd6 Co12 O13 C38 -143.7(5) . . . . ? 
O34 Co12 O13 Gd6 -105.18(19) . . . . ? 
O47 Co12 O13 Gd6 75.4(2) . . . . ? 
O12 Co12 O13 Gd6 -17.41(19) . . . . ? 
O123 Co12 O13 Gd6 58(11) . . . . ? 
N29 Co12 O13 Gd6 167.8(2) . . . . ? 
Gd8 Co12 O13 Gd6 -63.69(14) . . . . ? 
O57 Gd6 O13 C38 -51.3(6) . . . . ? 
O5 Gd6 O13 C38 1.3(7) . . . . ? 
O49 Gd6 O13 C38 58.6(6) . . . . ? 
O63 Gd6 O13 C38 117.2(6) . . . . ? 
O26 Gd6 O13 C38 -147.0(6) . . . . ? 
O12 Gd6 O13 C38 145.7(6) . . . . ? 
O9 Gd6 O13 C38 -115.5(6) . . . . ? 
Co9 Gd6 O13 C38 -31.0(8) . . . . ? 
Co12 Gd6 O13 C38 130.5(7) . . . . ? 
O57 Gd6 O13 Co12 178.1(3) . . . . ? 
O5 Gd6 O13 Co12 -129.24(19) . . . . ? 
O49 Gd6 O13 Co12 -72.0(2) . . . . ? 
O63 Gd6 O13 Co12 -13.4(3) . . . . ? 
O26 Gd6 O13 Co12 82.46(19) . . . . ? 
O12 Gd6 O13 Co12 15.11(16) . . . . ? 
O9 Gd6 O13 Co12 114.0(3) . . . . ? 
Co9 Gd6 O13 Co12 -161.5(2) . . . . ? 
O57 Gd6 O26 C8D 85.7(6) . . . . ? 
O5 Gd6 O26 C8D 10.6(6) . . . . ? 
O49 Gd6 O26 C8D -159.1(5) . . . . ? 
O63 Gd6 O26 C8D -75.1(6) . . . . ? 
O12 Gd6 O26 C8D -136.1(6) . . . . ? 
O9 Gd6 O26 C8D -6.6(5) . . . . ? 
O13 Gd6 O26 C8D 156.8(6) . . . . ? 
Co9 Gd6 O26 C8D -6.5(6) . . . . ? 
Co12 Gd6 O26 C8D -169.5(6) . . . . ? 
O57 Gd6 O26 Gd8 -137.9(2) . . . . ? 
O5 Gd6 O26 Gd8 147.04(18) . . . . ? 
O49 Gd6 O26 Gd8 -22.7(4) . . . . ? 
O63 Gd6 O26 Gd8 61.3(2) . . . . ? 
O12 Gd6 O26 Gd8 0.35(15) . . . . ? 
O9 Gd6 O26 Gd8 129.8(2) . . . . ? 
O13 Gd6 O26 Gd8 -66.81(18) . . . . ? 
Co9 Gd6 O26 Gd8 129.91(14) . . . . ? 
Co12 Gd6 O26 Gd8 -33.09(14) . . . . ? 
O34 Gd8 O26 C8D -142.9(4) . . . . ? 
O45 Gd8 O26 C8D 146.7(4) . . . . ? 
O12 Gd8 O26 C8D 150.7(4) . . . . ? 
O121 Gd8 O26 C8D 39.0(5) . . . . ? 
O4G Gd8 O26 C8D -77.0(5) . . . . ? 
O82 Gd8 O26 C8D -69.8(4) . . . . ? 
O58 Gd8 O26 C8D 77.0(4) . . . . ? 
O128 Gd8 O26 C8D -4.1(8) . . . . ? 
O11 Gd8 O26 C8D 4.5(3) . . . . ? 
Co12 Gd8 O26 C8D -175.2(4) . . . . ? 
O34 Gd8 O26 Gd6 66.03(19) . . . . ? 
O45 Gd8 O26 Gd6 -4.4(3) . . . . ? 
O12 Gd8 O26 Gd6 -0.35(15) . . . . ? 
O121 Gd8 O26 Gd6 -112.1(4) . . . . ? 
O4G Gd8 O26 Gd6 131.9(3) . . . . ? 
O82 Gd8 O26 Gd6 139.2(2) . . . . ? 
O58 Gd8 O26 Gd6 -74.1(2) . . . . ? 
O128 Gd8 O26 Gd6 -155.2(6) . . . . ? 
O11 Gd8 O26 Gd6 -146.5(3) . . . . ? 
Co12 Gd8 O26 Gd6 33.76(14) . . . . ? 
O4B Gd7 O27 C44 -129.8(4) . . . . ? 
O31 Gd7 O27 C44 -77.1(4) . . . . ? 
O10 Gd7 O27 C44 143.8(4) . . . . ? 
O6B Gd7 O27 C44 -151.8(4) . . . . ? 
O28 Gd7 O27 C44 5.9(4) . . . . ? 
O32 Gd7 O27 C44 -5.5(4) . . . . ? 
O33 Gd7 O27 C44 66.6(4) . . . . ? 
O11 Gd7 O27 C44 93.2(4) . . . . ? 
C41 Gd7 O27 C44 25.2(5) . . . . ? 
Co14 Gd7 O27 C44 -137.9(4) . . . . ? 
Gd2 Gd7 O27 C44 175.3(4) . . . . ? 
O4B Gd7 O28 C44 124.3(4) . . . . ? 
O31 Gd7 O28 C44 79.8(4) . . . . ? 
O10 Gd7 O28 C44 -63.3(4) . . . . ? 
O6B Gd7 O28 C44 21.3(4) . . . . ? 
O32 Gd7 O28 C44 164.5(4) . . . . ? 
O27 Gd7 O28 C44 -5.9(3) . . . . ? 
O33 Gd7 O28 C44 -151.8(4) . . . . ? 
O11 Gd7 O28 C44 -87.3(4) . . . . ? 
C41 Gd7 O28 C44 -173.2(4) . . . . ? 
Co14 Gd7 O28 C44 64.8(4) . . . . ? 
Gd2 Gd7 O28 C44 -20.8(4) . . . . ? 
O4B Co14 O29 C43 -51.4(6) . . . . ? 
O3 Co14 O29 C43 97(9) . . . . ? 
O6B Co14 O29 C43 36.5(6) . . . . ? 
O35 Co14 O29 C43 128.6(6) . . . . ? 
N4 Co14 O29 C43 -138.2(6) . . . . ? 
Gd7 Co14 O29 C43 -9.5(6) . . . . ? 
Gd2 Co14 O29 C43 55.1(6) . . . . ? 
O77 Gd2 O30 C32 -119.2(6) . . . . ? 
O4 Gd2 O30 C32 164.8(6) . . . . ? 
O64 Gd2 O30 C32 84.2(6) . . . . ? 
O3 Gd2 O30 C32 -50.5(6) . . . . ? 
O9 Gd2 O30 C32 130.8(6) . . . . ? 
O10 Gd2 O30 C32 -7.0(8) . . . . ? 
O6B Gd2 O30 C32 15.2(6) . . . . ? 
Co9 Gd2 O30 C32 144.6(6) . . . . ? 
Co14 Gd2 O30 C32 -16.5(6) . . . . ? 
Gd7 Gd2 O30 C32 7.4(7) . . . . ? 
O4B Gd7 O31 C43 29.4(6) . . . . ? 
O10 Gd7 O31 C43 -40.3(7) . . . . ? 
O6B Gd7 O31 C43 -40.5(6) . . . . ? 
O28 Gd7 O31 C43 -174.4(7) . . . . ? 
O32 Gd7 O31 C43 110.3(6) . . . . ? 
O27 Gd7 O31 C43 -120.6(6) . . . . ? 
O33 Gd7 O31 C43 88.0(7) . . . . ? 
O11 Gd7 O31 C43 -143.2(6) . . . . ? 
C41 Gd7 O31 C43 101.9(6) . . . . ? 
Co14 Gd7 O31 C43 -4.0(6) . . . . ? 
Gd2 Gd7 O31 C43 -41.0(7) . . . . ? 
O4B Gd7 O32 C41 -82.6(4) . . . . ? 
O31 Gd7 O32 C41 -161.0(4) . . . . ? 
O10 Gd7 O32 C41 -7.5(5) . . . . ? 
O6B Gd7 O32 C41 -112.4(4) . . . . ? 
O28 Gd7 O32 C41 119.0(4) . . . . ? 
O27 Gd7 O32 C41 128.4(4) . . . . ? 
O33 Gd7 O32 C41 -2.7(4) . . . . ? 
O11 Gd7 O32 C41 43.8(4) . . . . ? 
Co14 Gd7 O32 C41 -98.9(4) . . . . ? 
Gd2 Gd7 O32 C41 -53.2(5) . . . . ? 
O4B Gd7 O33 C41 90.3(4) . . . . ? 
O31 Gd7 O33 C41 31.0(4) . . . . ? 
O10 Gd7 O33 C41 179.2(4) . . . . ? 
O6B Gd7 O33 C41 132.7(4) . . . . ? 
O28 Gd7 O33 C41 -54.5(4) . . . . ? 
O32 Gd7 O33 C41 2.7(4) . . . . ? 
O27 Gd7 O33 C41 -100.0(4) . . . . ? 
O11 Gd7 O33 C41 -128.1(4) . . . . ? 
Co14 Gd7 O33 C41 104.0(4) . . . . ? 
Gd2 Gd7 O33 C41 159.7(3) . . . . ? 
O13 Co12 O34 C40 -98.7(5) . . . . ? 
O47 Co12 O34 C40 74(3) . . . . ? 
O12 Co12 O34 C40 174.8(5) . . . . ? 
O123 Co12 O34 C40 81.6(5) . . . . ? 
N29 Co12 O34 C40 -11.1(5) . . . . ? 
Gd8 Co12 O34 C40 164.1(6) . . . . ? 
Gd6 Co12 O34 C40 -142.3(5) . . . . ? 
O13 Co12 O34 Gd8 97.1(2) . . . . ? 
O47 Co12 O34 Gd8 -90(3) . . . . ? 
O12 Co12 O34 Gd8 10.70(19) . . . . ? 
O123 Co12 O34 Gd8 -82.5(2) . . . . ? 
N29 Co12 O34 Gd8 -175.2(2) . . . . ? 
Gd6 Co12 O34 Gd8 53.63(17) . . . . ? 
O45 Gd8 O34 C40 -91.7(7) . . . . ? 
O26 Gd8 O34 C40 130.3(7) . . . . ? 
O12 Gd8 O34 C40 -166.0(7) . . . . ? 
O121 Gd8 O34 C40 -52.4(9) . . . . ? 
O4G Gd8 O34 C40 -16.9(7) . . . . ? 
O82 Gd8 O34 C40 55.8(7) . . . . ? 
O58 Gd8 O34 C40 -145.5(7) . . . . ? 
O128 Gd8 O34 C40 -15.0(9) . . . . ? 
O11 Gd8 O34 C40 96.9(7) . . . . ? 
Co12 Gd8 O34 C40 -157.0(8) . . . . ? 
O45 Gd8 O34 Co12 65.2(2) . . . . ? 
O26 Gd8 O34 Co12 -72.7(2) . . . . ? 
O12 Gd8 O34 Co12 -9.07(17) . . . . ? 
O121 Gd8 O34 Co12 104.6(5) . . . . ? 
O4G Gd8 O34 Co12 140.0(3) . . . . ? 
O82 Gd8 O34 Co12 -147.2(2) . . . . ? 
O58 Gd8 O34 Co12 11.5(4) . . . . ? 
O128 Gd8 O34 Co12 142.0(6) . . . . ? 
O11 Gd8 O34 Co12 -106.1(2) . . . . ? 
O4B Co14 O35 C32 -144(3) . . . . ? 
O3 Co14 O35 C32 35.9(7) . . . . ? 
O6B Co14 O35 C32 -50.3(7) . . . . ? 
O29 Co14 O35 C32 -143.3(7) . . . . ? 
N4 Co14 O35 C32 124.4(7) . . . . ? 
Gd7 Co14 O35 C32 -65.0(7) . . . . ? 
Gd2 Co14 O35 C32 -6.6(6) . . . . ? 
O34 Gd8 O45 C111 -21.3(7) . . . . ? 
O26 Gd8 O45 C111 52.8(8) . . . . ? 
O12 Gd8 O45 C111 48.9(7) . . . . ? 
O121 Gd8 O45 C111 179.9(8) . . . . ? 
O4G Gd8 O45 C111 -102.5(7) . . . . ? 
O82 Gd8 O45 C111 -70.2(8) . . . . ? 
O58 Gd8 O45 C111 126.5(7) . . . . ? 
O128 Gd8 O45 C111 -147.6(8) . . . . ? 
O11 Gd8 O45 C111 144.8(6) . . . . ? 
Co12 Gd8 O45 C111 11.5(7) . . . . ? 
O34 Co12 O123 C111 52.4(6) . . . . ? 
O13 Co12 O123 C111 -111(11) . . . . ? 
O47 Co12 O123 C111 -128.2(6) . . . . ? 
O12 Co12 O123 C111 -35.4(6) . . . . ? 
N29 Co12 O123 C111 139.4(6) . . . . ? 
Gd8 Co12 O123 C111 11.0(6) . . . . ? 
Gd6 Co12 O123 C111 -53.7(7) . . . . ? 
O34 Co12 O47 C34 151(2) . . . . ? 
O13 Co12 O47 C34 -35.9(7) . . . . ? 
O12 Co12 O47 C34 50.8(7) . . . . ? 
O123 Co12 O47 C34 143.8(7) . . . . ? 
N29 Co12 O47 C34 -123.7(7) . . . . ? 
Gd8 Co12 O47 C34 66.4(7) . . . . ? 
Gd6 Co12 O47 C34 7.2(6) . . . . ? 
O34 Co12 N29 C108 -94.2(7) . . . . ? 
O13 Co12 N29 C108 -4.0(7) . . . . ? 
O47 Co12 N29 C108 90.3(7) . . . . ? 
O12 Co12 N29 C108 -45.6(19) . . . . ? 
O123 Co12 N29 C108 175.0(7) . . . . ? 
Gd8 Co12 N29 C108 -98.3(7) . . . . ? 
Gd6 Co12 N29 C108 7.3(8) . . . . ? 
O34 Co12 N29 C81 24.3(7) . . . . ? 
O13 Co12 N29 C81 114.5(7) . . . . ? 
O47 Co12 N29 C81 -151.2(7) . . . . ? 
O12 Co12 N29 C81 73.0(17) . . . . ? 
O123 Co12 N29 C81 -66.5(7) . . . . ? 
Gd8 Co12 N29 C81 20.2(8) . . . . ? 
Gd6 Co12 N29 C81 125.8(7) . . . . ? 
O34 Co12 N29 C12 142.8(7) . . . . ? 
O13 Co12 N29 C12 -127.0(7) . . . . ? 
O47 Co12 N29 C12 -32.7(7) . . . . ? 
O12 Co12 N29 C12 -168.6(14) . . . . ? 
O123 Co12 N29 C12 52.0(7) . . . . ? 
Gd8 Co12 N29 C12 138.7(6) . . . . ? 
Gd6 Co12 N29 C12 -115.7(6) . . . . ? 
O57 Gd6 O49 C34 114.6(7) . . . . ? 
O5 Gd6 O49 C34 -170.1(7) . . . . ? 
O63 Gd6 O49 C34 -89.0(7) . . . . ? 
O26 Gd6 O49 C34 2.7(9) . . . . ? 
O12 Gd6 O49 C34 -18.4(7) . . . . ? 
O9 Gd6 O49 C34 -136.4(7) . . . . ? 
O13 Gd6 O49 C34 48.2(7) . . . . ? 
Co9 Gd6 O49 C34 -150.2(7) . . . . ? 
Co12 Gd6 O49 C34 13.8(7) . . . . ? 
O5 Gd6 O57 C47 61.2(9) . . . . ? 
O49 Gd6 O57 C47 137.3(9) . . . . ? 
O63 Gd6 O57 C47 48.4(13) . . . . ? 
O26 Gd6 O57 C47 -76.3(9) . . . . ? 
O12 Gd6 O57 C47 -133.3(8) . . . . ? 
O9 Gd6 O57 C47 -3.0(9) . . . . ? 
O13 Gd6 O57 C47 -154.8(10) . . . . ? 
Co9 Gd6 O57 C47 31.3(9) . . . . ? 
Co12 Gd6 O57 C47 -153.7(9) . . . . ? 
O34 Gd8 O58 C5D 124.9(7) . . . . ? 
O45 Gd8 O58 C5D 71.0(7) . . . . ? 
O26 Gd8 O58 C5D -151.0(7) . . . . ? 
O12 Gd8 O58 C5D 144.6(7) . . . . ? 
O121 Gd8 O58 C5D -10.5(7) . . . . ? 
O4G Gd8 O58 C5D 11.3(8) . . . . ? 
O82 Gd8 O58 C5D -90.1(8) . . . . ? 
O128 Gd8 O58 C5D -16.0(9) . . . . ? 
O11 Gd8 O58 C5D -100.0(7) . . . . ? 
Co12 Gd8 O58 C5D 131.5(7) . . . . ? 
O57 Gd6 O63 C21 -3.7(10) . . . . ? 
O5 Gd6 O63 C21 -16.5(6) . . . . ? 
O49 Gd6 O63 C21 -97.8(6) . . . . ? 
O26 Gd6 O63 C21 119.5(6) . . . . ? 
O12 Gd6 O63 C21 177.6(6) . . . . ? 
O9 Gd6 O63 C21 50.9(6) . . . . ? 
O13 Gd6 O63 C21 -154.9(5) . . . . ? 
Co9 Gd6 O63 C21 15.0(6) . . . . ? 
Co12 Gd6 O63 C21 -162.2(6) . . . . ? 
O77 Gd2 O64 C28 9.0(9) . . . . ? 
O4 Gd2 O64 C28 22.2(6) . . . . ? 
O30 Gd2 O64 C28 103.2(6) . . . . ? 
O3 Gd2 O64 C28 160.9(5) . . . . ? 
O9 Gd2 O64 C28 -45.6(5) . . . . ? 
O10 Gd2 O64 C28 -114.3(6) . . . . ? 
O6B Gd2 O64 C28 -170.6(6) . . . . ? 
Co9 Gd2 O64 C28 -10.0(5) . . . . ? 
Co14 Gd2 O64 C28 168.4(6) . . . . ? 
Gd7 Gd2 O64 C28 -141.1(6) . . . . ? 
O4 Gd2 O77 C47 -53.2(9) . . . . ? 
O30 Gd2 O77 C47 -128.4(9) . . . . ? 
O64 Gd2 O77 C47 -40.0(13) . . . . ? 
O3 Gd2 O77 C47 163.2(10) . . . . ? 
O9 Gd2 O77 C47 11.6(9) . . . . ? 
O10 Gd2 O77 C47 85.1(9) . . . . ? 
O6B Gd2 O77 C47 139.5(8) . . . . ? 
Co9 Gd2 O77 C47 -22.6(9) . . . . ? 
Co14 Gd2 O77 C47 161.5(9) . . . . ? 
Gd7 Gd2 O77 C47 106.6(9) . . . . ? 
O5 Co9 N3 C25 140.4(5) . . . . ? 
O4 Co9 N3 C25 -125.9(5) . . . . ? 
O9 Co9 N3 C25 -174.4(10) . . . . ? 
O6 Co9 N3 C25 49.6(5) . . . . ? 
O8 Co9 N3 C25 -34.1(5) . . . . ? 
Gd6 Co9 N3 C25 133.6(5) . . . . ? 
Gd2 Co9 N3 C25 -119.3(5) . . . . ? 
O5 Co9 N3 C25B 19.3(5) . . . . ? 
O4 Co9 N3 C25B 113.1(5) . . . . ? 
O9 Co9 N3 C25B 64.6(13) . . . . ? 
O6 Co9 N3 C25B -71.5(5) . . . . ? 
O8 Co9 N3 C25B -155.2(5) . . . . ? 
Gd6 Co9 N3 C25B 12.5(6) . . . . ? 
Gd2 Co9 N3 C25B 119.6(5) . . . . ? 
O5 Co9 N3 C22 -98.3(6) . . . . ? 
O4 Co9 N3 C22 -4.6(6) . . . . ? 
O9 Co9 N3 C22 -53.1(14) . . . . ? 
O6 Co9 N3 C22 170.9(6) . . . . ? 
O8 Co9 N3 C22 87.2(6) . . . . ? 
Gd6 Co9 N3 C22 -105.1(6) . . . . ? 
Gd2 Co9 N3 C22 2.0(7) . . . . ? 
O4B Co14 N4 C18 -27.1(5) . . . . ? 
O3 Co14 N4 C18 -116.7(5) . . . . ? 
O6B Co14 N4 C18 -72.6(19) . . . . ? 
O29 Co14 N4 C18 64.5(5) . . . . ? 
O35 Co14 N4 C18 149.5(5) . . . . ? 
Gd7 Co14 N4 C18 -22.3(6) . . . . ? 
Gd2 Co14 N4 C18 -128.0(4) . . . . ? 
O4B Co14 N4 C37 -148.5(7) . . . . ? 
O3 Co14 N4 C37 122.0(7) . . . . ? 
O6B Co14 N4 C37 166.0(15) . . . . ? 
O29 Co14 N4 C37 -56.9(7) . . . . ? 
O35 Co14 N4 C37 28.1(7) . . . . ? 
Gd7 Co14 N4 C37 -143.7(6) . . . . ? 
Gd2 Co14 N4 C37 110.7(7) . . . . ? 
O4B Co14 N4 C35 88.5(5) . . . . ? 
O3 Co14 N4 C35 -1.1(5) . . . . ? 
O6B Co14 N4 C35 42.9(19) . . . . ? 
O29 Co14 N4 C35 -180.0(5) . . . . ? 
O35 Co14 N4 C35 -94.9(5) . . . . ? 
Gd7 Co14 N4 C35 93.3(5) . . . . ? 
Gd2 Co14 N4 C35 -12.4(5) . . . . ? 
C108 N29 C12 C39 73.1(13) . . . . ? 
C81 N29 C12 C39 -51.3(14) . . . . ? 
Co12 N29 C12 C39 -166.8(9) . . . . ? 
Co9 O4 C15 C22 -35.0(10) . . . . ? 
Gd2 O4 C15 C22 -173.1(6) . . . . ? 
Co14 O4B C17 C18 14.8(8) . . . . ? 
Gd7 O4B C17 C18 -145.9(5) . . . . ? 
C37 N4 C18 C17 163.0(7) . . . . ? 
C35 N4 C18 C17 -71.1(7) . . . . ? 
Co14 N4 C18 C17 41.4(7) . . . . ? 
O4B C17 C18 N4 -38.1(9) . . . . ? 
Gd6 O63 C21 O6 -13.3(10) . . . . ? 
Gd6 O63 C21 C192 166.9(5) . . . . ? 
Co9 O6 C21 O63 -5.1(10) . . . . ? 
Co9 O6 C21 C192 174.8(5) . . . . ? 
C77 C192 C21 O63 -113.2(9) . . . . ? 
C76 C192 C21 O63 125.6(9) . . . . ? 
C75 C192 C21 O63 7.3(11) . . . . ? 
C77 C192 C21 O6 67.0(10) . . . . ? 
C76 C192 C21 O6 -54.2(11) . . . . ? 
C75 C192 C21 O6 -172.5(8) . . . . ? 
O4 C15 C22 N3 32.4(14) . . . . ? 
C25 N3 C22 C15 109.2(10) . . . . ? 
C25B N3 C22 C15 -125.7(10) . . . . ? 
Co9 N3 C22 C15 -13.6(11) . . . . ? 
Co9 O5 C24 C25B -16.6(11) . . . . ? 
Gd6 O5 C24 C25B 148.1(6) . . . . ? 
C25B N3 C25 C26 -57.3(10) . . . . ? 
C22 N3 C25 C26 68.0(10) . . . . ? 
Co9 N3 C25 C26 -174.0(6) . . . . ? 
O5 C24 C25B N3 34.1(12) . . . . ? 
C25 N3 C25B C24 -155.4(8) . . . . ? 
C22 N3 C25B C24 79.8(9) . . . . ? 
Co9 N3 C25B C24 -33.2(9) . . . . ? 
N3 C25 C26 O66 80.9(10) . . . . ? 
Gd2 O64 C28 O8 7.2(10) . . . . ? 
Gd2 O64 C28 C29 -172.4(4) . . . . ? 
Co9 O8 C28 O64 6.5(9) . . . . ? 
Co9 O8 C28 C29 -173.9(4) . . . . ? 
O64 C28 C29 C31 -130.5(8) . . . . ? 
O8 C28 C29 C31 49.9(9) . . . . ? 
O64 C28 C29 C30 108.6(8) . . . . ? 
O8 C28 C29 C30 -71.1(8) . . . . ? 
O64 C28 C29 C83 -10.2(10) . . . . ? 
O8 C28 C29 C83 170.1(8) . . . . ? 
Co14 O35 C32 O30 -3.9(12) . . . . ? 
Co14 O35 C32 C33 176.4(6) . . . . ? 
Gd2 O30 C32 O35 19.8(12) . . . . ? 
Gd2 O30 C32 C33 -160.5(6) . . . . ? 
O35 C32 C33 C82 -166.1(9) . . . . ? 
O30 C32 C33 C82 14.1(14) . . . . ? 
O35 C32 C33 C125 66.4(14) . . . . ? 
O30 C32 C33 C125 -113.4(13) . . . . ? 
O35 C32 C33 C137 -50.7(15) . . . . ? 
O30 C32 C33 C137 129.6(14) . . . . ? 
Gd6 O49 C34 O47 -15.1(13) . . . . ? 
Gd6 O49 C34 C78 167.5(7) . . . . ? 
Co12 O47 C34 O49 0.5(12) . . . . ? 
Co12 O47 C34 C78 178.0(7) . . . . ? 
C18 N4 C35 C36 137.8(6) . . . . ? 
C37 N4 C35 C36 -96.6(8) . . . . ? 
Co14 N4 C35 C36 26.4(7) . . . . ? 
Co14 O3 C36 C35 45.9(7) . . . . ? 
Gd2 O3 C36 C35 173.7(5) . . . . ? 
N4 C35 C36 O3 -47.7(9) . . . . ? 
C18 N4 C37 C17D 69.4(10) . . . . ? 
C35 N4 C37 C17D -54.9(9) . . . . ? 
Co14 N4 C37 C17D -174.0(6) . . . . ? 
Co12 O13 C38 C108 -39.2(10) . . . . ? 
Gd6 O13 C38 C108 -167.5(7) . . . . ? 
N29 C12 C39 O75 -40.2(17) . . . . ? 
Co12 O34 C40 C81 -6.6(11) . . . . ? 
Gd8 O34 C40 C81 149.3(8) . . . . ? 
Gd7 O32 C41 O33 5.0(7) . . . . ? 
Gd7 O32 C41 C42 -173.5(6) . . . . ? 
Gd7 O33 C41 O32 -4.8(6) . . . . ? 
Gd7 O33 C41 C42 173.8(5) . . . . ? 
O4B Gd7 C41 O32 92.0(4) . . . . ? 
O31 Gd7 C41 O32 19.5(4) . . . . ? 
O10 Gd7 C41 O32 174.3(4) . . . . ? 
O6B Gd7 C41 O32 102.5(4) . . . . ? 
O28 Gd7 C41 O32 -57.3(4) . . . . ? 
O27 Gd7 C41 O32 -72.6(5) . . . . ? 
O33 Gd7 C41 O32 175.1(6) . . . . ? 
O11 Gd7 C41 O32 -137.8(4) . . . . ? 
Co14 Gd7 C41 O32 90.3(4) . . . . ? 
Gd2 Gd7 C41 O32 148.8(3) . . . . ? 
O4B Gd7 C41 O33 -83.2(4) . . . . ? 
O31 Gd7 C41 O33 -155.6(4) . . . . ? 
O10 Gd7 C41 O33 -0.9(4) . . . . ? 
O6B Gd7 C41 O33 -72.7(5) . . . . ? 
O28 Gd7 C41 O33 127.5(4) . . . . ? 
O32 Gd7 C41 O33 -175.1(6) . . . . ? 
O27 Gd7 C41 O33 112.2(4) . . . . ? 
O11 Gd7 C41 O33 47.1(4) . . . . ? 
Co14 Gd7 C41 O33 -84.8(4) . . . . ? 
Gd2 Gd7 C41 O33 -26.4(4) . . . . ? 
O4B Gd7 C41 C42 -172(7) . . . . ? 
O31 Gd7 C41 C42 115(6) . . . . ? 
O10 Gd7 C41 C42 -90(6) . . . . ? 
O6B Gd7 C41 C42 -162(6) . . . . ? 
O28 Gd7 C41 C42 38(6) . . . . ? 
O32 Gd7 C41 C42 96(6) . . . . ? 
O27 Gd7 C41 C42 23(7) . . . . ? 
O33 Gd7 C41 C42 -89(7) . . . . ? 
O11 Gd7 C41 C42 -42(6) . . . . ? 
Co14 Gd7 C41 C42 -174(6) . . . . ? 
Gd2 Gd7 C41 C42 -116(6) . . . . ? 
O32 C41 C42 C72 -127.8(13) . . . . ? 
O33 C41 C42 C72 53.7(14) . . . . ? 
Gd7 C41 C42 C72 140(6) . . . . ? 
O32 C41 C42 C74 90.6(11) . . . . ? 
O33 C41 C42 C74 -87.9(10) . . . . ? 
Gd7 C41 C42 C74 -2(7) . . . . ? 
O32 C41 C42 C73 -20.2(10) . . . . ? 
O33 C41 C42 C73 161.3(7) . . . . ? 
Gd7 C41 C42 C73 -112(6) . . . . ? 
Gd7 O31 C43 O29 -1.0(12) . . . . ? 
Gd7 O31 C43 C109 177.2(6) . . . . ? 
Co14 O29 C43 O31 9.9(11) . . . . ? 
Co14 O29 C43 C109 -168.4(6) . . . . ? 
Gd7 O27 C44 O28 -10.6(6) . . . . ? 
Gd7 O27 C44 C45 167.8(7) . . . . ? 
Gd7 O28 C44 O27 10.7(6) . . . . ? 
Gd7 O28 C44 C45 -167.7(7) . . . . ? 
O27 C44 C45 C13G -25(3) . . . . ? 
O28 C44 C45 C13G 154(3) . . . . ? 
O27 C44 C45 C110 -173.9(11) . . . . ? 
O28 C44 C45 C110 4.5(15) . . . . ? 
O27 C44 C45 C16G 73(2) . . . . ? 
O28 C44 C45 C16G -108(2) . . . . ? 
Gd2 O77 C47 O57 -38.5(14) . . . . ? 
Gd2 O77 C47 C46 145.3(7) . . . . ? 
Gd6 O57 C47 O77 32.2(14) . . . . ? 
Gd6 O57 C47 C46 -151.5(7) . . . . ? 
C102 C46 C47 O77 -35.1(12) . . . . ? 
C104 C46 C47 O77 -158.9(9) . . . . ? 
C103 C46 C47 O77 82.1(10) . . . . ? 
C102 C46 C47 O57 148.5(9) . . . . ? 
C104 C46 C47 O57 24.7(12) . . . . ? 
C103 C46 C47 O57 -94.4(10) . . . . ? 
O49 C34 C78 C80 -173.5(14) . . . . ? 
O47 C34 C78 C80 8.8(18) . . . . ? 
O49 C34 C78 C14D -31.2(14) . . . . ? 
O47 C34 C78 C14D 151.1(10) . . . . ? 
O49 C34 C78 C119 75.2(11) . . . . ? 
O47 C34 C78 C119 -102.5(10) . . . . ? 
O34 C40 C81 N29 28.3(15) . . . . ? 
C108 N29 C81 C40 79.9(12) . . . . ? 
C12 N29 C81 C40 -156.3(10) . . . . ? 
Co12 N29 C81 C40 -34.2(12) . . . . ? 
O13 C38 C108 N29 37.5(14) . . . . ? 
C81 N29 C108 C38 -129.7(11) . . . . ? 
C12 N29 C108 C38 107.8(10) . . . . ? 
Co12 N29 C108 C38 -17.1(12) . . . . ? 
O31 C43 C109 C112 26.1(15) . . . . ? 
O29 C43 C109 C112 -155.5(11) . . . . ? 
O31 C43 C109 C123 155.5(11) . . . . ? 
O29 C43 C109 C123 -26.1(14) . . . . ? 
O31 C43 C109 C124 -91.0(11) . . . . ? 
O29 C43 C109 C124 87.4(12) . . . . ? 
Gd8 O45 C111 O123 -8.9(13) . . . . ? 
Gd8 O45 C111 C4C 171.7(6) . . . . ? 
Co12 O123 C111 O45 -6.1(12) . . . . ? 
Co12 O123 C111 C4C 173.3(6) . . . . ? 
C3C C4C C111 O45 62(2) . . . . ? 
C2C C4C C111 O45 -57.5(19) . . . . ? 
C120 C4C C111 O45 178(2) . . . . ? 
C3C C4C C111 O123 -118(2) . . . . ? 
C2C C4C C111 O123 123.0(17) . . . . ? 
C120 C4C C111 O123 -2(2) . . . . ? 
Gd8 O58 C5D O121 16.7(11) . . . . ? 
Gd8 O58 C5D C106 -162.4(14) . . . . ? 
C121 C106 C5D O58 -153.3(17) . . . . ? 
C16B C106 C5D O58 83(2) . . . . ? 
C6B C106 C5D O58 -26(2) . . . . ? 
C121 C106 C5D O121 28(2) . . . . ? 
C16B C106 C5D O121 -96(2) . . . . ? 
C6B C106 C5D O121 155.0(17) . . . . ? 
Gd8 O11 C8D O26 7.6(5) . . . . ? 
Gd7 O11 C8D O26 173.3(5) . . . . ? 
Gd8 O11 C8D O10 -170.0(5) . . . . ? 
Gd7 O11 C8D O10 -4.3(5) . . . . ? 
Gd6 O26 C8D O11 132.7(5) . . . . ? 
Gd8 O26 C8D O11 -8.3(6) . . . . ? 
Gd6 O26 C8D O10 -49.8(8) . . . . ? 
Gd8 O26 C8D O10 169.2(5) . . . . ? 
Gd7 O10 C8D O11 4.8(6) . . . . ? 
Gd2 O10 C8D O11 -135.3(5) . . . . ? 
Gd7 O10 C8D O26 -172.7(5) . . . . ? 
Gd2 O10 C8D O26 47.2(8) . . . . ? 
N4 C37 C17D O3D -95.7(10) . . . . ? 
O34 Gd8 O4G C219 -162.3(13) . . . . ? 
O45 Gd8 O4G C219 -81.2(12) . . . . ? 
O26 Gd8 O4G C219 128.9(12) . . . . ? 
O12 Gd8 O4G C219 -120.6(12) . . . . ? 
O121 Gd8 O4G C219 -1.8(12) . . . . ? 
O82 Gd8 O4G C219 121.5(13) . . . . ? 
O58 Gd8 O4G C219 -19.4(13) . . . . ? 
O128 Gd8 O4G C219 20.0(14) . . . . ? 
O11 Gd8 O4G C219 69.1(13) . . . . ? 
Co12 Gd8 O4G C219 -141.0(12) . . . . ? 
O58 C5D O121 Gd8 -16.9(11) . . . . ? 
C106 C5D O121 Gd8 162.4(10) . . . . ? 
O34 Gd8 O121 C5D -115.5(8) . . . . ? 
O45 Gd8 O121 C5D -75.6(7) . . . . ? 
O26 Gd8 O121 C5D 61.2(8) . . . . ? 
O12 Gd8 O121 C5D -18.7(8) . . . . ? 
O4G Gd8 O121 C5D -151.6(8) . . . . ? 
O82 Gd8 O121 C5D 148.9(7) . . . . ? 
O58 Gd8 O121 C5D 9.6(7) . . . . ? 
O128 Gd8 O121 C5D 179.6(13) . . . . ? 
O11 Gd8 O121 C5D 88.0(7) . . . . ? 
Co12 Gd8 O121 C5D -58.7(9) . . . . ? 
Gd8 O4G C219 O130 34(5) . . . . ? 
Gd8 O4G C219 C220 -179.9(11) . . . . ? 
C221 C220 C219 O4G -119.1(18) . . . . ? 
C222 C220 C219 O4G 13(2) . . . . ? 
C223 C220 C219 O4G 124.1(16) . . . . ? 
C221 C220 C219 O130 46.7(18) . . . . ? 
C222 C220 C219 O130 179(2) . . . . ? 
C223 C220 C219 O130 -70.2(16) . . . . ? 
 
_diffrn_measured_fraction_theta_max    0.999 
_diffrn_reflns_theta_full              25.00 
_diffrn_measured_fraction_theta_full   0.999 
_refine_diff_density_max    2.289 
_refine_diff_density_min   -1.247 
_refine_diff_density_rms    0.160 
