# Supplementary material for: Co3Gd4 Cage as Magnetic Refrigerant and Co3Dy3 Cage Showing Slow Relaxation of Magnetisation
Source: Molecules. 2022 Feb 8;27(3):1130. doi: 10.3390/molecules27031130 (PMC8840112; doi:10.3390/molecules27031130)
Supplement: Supplementary file 1 [file molecules-27-01130-s001.zip › complex 2.cif]

 data_complex2 
 
_audit_creation_method            SHELXL-97 
_chemical_name_systematic 
; 
 ? 
; 
_chemical_name_common             ? 
_chemical_melting_point           ? 
_chemical_formula_moiety          ? 
_chemical_formula_sum 
 'C58 H Co6 Dy6 N4 O58' 
_chemical_formula_weight          3010.21 
 
loop_ 
 _atom_type_symbol 
 _atom_type_description 
 _atom_type_scat_dispersion_real 
 _atom_type_scat_dispersion_imag 
 _atom_type_scat_source 
 'C'  'C'   0.0033   0.0016 
 'International Tables Vol C Tables 4.2.6.8 and 6.1.1.4' 
 'Co'  'Co'   0.3494   0.9721 
 'International Tables Vol C Tables 4.2.6.8 and 6.1.1.4' 
 'Dy'  'Dy'  -0.1892   4.4098 
 'International Tables Vol C Tables 4.2.6.8 and 6.1.1.4' 
 'N'  'N'   0.0061   0.0033 
 'International Tables Vol C Tables 4.2.6.8 and 6.1.1.4' 
 'O'  'O'   0.0106   0.0060 
 'International Tables Vol C Tables 4.2.6.8 and 6.1.1.4' 
 'H'  'H'   0.0000   0.0000 
 'International Tables Vol C Tables 4.2.6.8 and 6.1.1.4' 
 
_symmetry_cell_setting            ? 
_symmetry_space_group_name_H-M    ? 
 
loop_ 
 _symmetry_equiv_pos_as_xyz 
 'x, y, z' 
 '-x, y+1/2, -z+1/2' 
 '-x, -y, -z' 
 'x, -y-1/2, z-1/2' 
 
_cell_length_a                    30.5540(17) 
_cell_length_b                    19.2341(10) 
_cell_length_c                    30.3277(17) 
_cell_angle_alpha                 90.00 
_cell_angle_beta                  115.544(2) 
_cell_angle_gamma                 90.00 
_cell_volume                      16080.8(15) 
_cell_formula_units_Z             4 
_cell_measurement_temperature     293(2) 
_cell_measurement_reflns_used     ? 
_cell_measurement_theta_min       ? 
_cell_measurement_theta_max       ? 
 
_exptl_crystal_description        ? 
_exptl_crystal_colour             ? 
_exptl_crystal_size_max           ? 
_exptl_crystal_size_mid           ? 
_exptl_crystal_size_min           ? 
_exptl_crystal_density_meas       ? 
_exptl_crystal_density_diffrn     1.243 
_exptl_crystal_density_method     'not measured' 
_exptl_crystal_F_000              5596 
_exptl_absorpt_coefficient_mu     3.410 
_exptl_absorpt_correction_type    ? 
_exptl_absorpt_correction_T_min   ? 
_exptl_absorpt_correction_T_max   ? 
_exptl_absorpt_process_details    ? 
 
_exptl_special_details 
; 
 ? 
; 
 
_diffrn_ambient_temperature       293(2) 
_diffrn_radiation_wavelength      0.71073 
_diffrn_radiation_type            MoK\a 
_diffrn_radiation_source          'fine-focus sealed tube' 
_diffrn_radiation_monochromator   graphite 
_diffrn_measurement_device_type   ? 
_diffrn_measurement_method        ? 
_diffrn_detector_area_resol_mean  ? 
_diffrn_reflns_number             67023 
_diffrn_reflns_av_R_equivalents   0.0527 
_diffrn_reflns_av_sigmaI/netI     0.1118 
_diffrn_reflns_limit_h_min        -42 
_diffrn_reflns_limit_h_max        24 
_diffrn_reflns_limit_k_min        -21 
_diffrn_reflns_limit_k_max        13 
_diffrn_reflns_limit_l_min        -42 
_diffrn_reflns_limit_l_max        41 
_diffrn_reflns_theta_min          2.19 
_diffrn_reflns_theta_max          29.59 
_reflns_number_total              40383 
_reflns_number_gt                 25505 
_reflns_threshold_expression      >2sigma(I) 
 
_computing_data_collection        ? 
_computing_cell_refinement        ? 
_computing_data_reduction         ? 
_computing_structure_solution     'SHELXS-97 (Sheldrick, 2008)' 
_computing_structure_refinement   'SHELXL-97 (Sheldrick, 2008)' 
_computing_molecular_graphics     ? 
_computing_publication_material   ? 
 
_refine_special_details 
; 
 Refinement of F^2^ against ALL reflections.  The weighted R-factor wR and 
 goodness of fit S are based on F^2^, conventional R-factors R are based 
 on F, with F set to zero for negative F^2^. The threshold expression of 
 F^2^ > 2sigma(F^2^) is used only for calculating R-factors(gt) etc. and is 
 not relevant to the choice of reflections for refinement.  R-factors based 
 on F^2^ are statistically about twice as large as those based on F, and R- 
 factors based on ALL data will be even larger. 
; 
 
_refine_ls_structure_factor_coef  Fsqd  
_refine_ls_matrix_type            full 
_refine_ls_weighting_scheme       calc  
_refine_ls_weighting_details 
 'calc w=1/[\s^2^(Fo^2^)+(0.1282P)^2^+478.8537P] where P=(Fo^2^+2Fc^2^)/3' 
_atom_sites_solution_primary      direct 
_atom_sites_solution_secondary    difmap 
_atom_sites_solution_hydrogens    geom 
_refine_ls_hydrogen_treatment     mixed 
_refine_ls_extinction_method      none 
_refine_ls_extinction_coef        ? 
_refine_ls_number_reflns          40383 
_refine_ls_number_parameters      1599 
_refine_ls_number_restraints      0 
_refine_ls_R_factor_all           0.1412 
_refine_ls_R_factor_gt            0.0856 
_refine_ls_wR_factor_ref          0.2688 
_refine_ls_wR_factor_gt           0.2333 
_refine_ls_goodness_of_fit_ref    1.007 
_refine_ls_restrained_S_all       1.007 
_refine_ls_shift/su_max           2.185 
_refine_ls_shift/su_mean          0.043 
 
loop_ 
 _atom_site_label 
 _atom_site_type_symbol 
 _atom_site_fract_x 
 _atom_site_fract_y 
 _atom_site_fract_z 
 _atom_site_U_iso_or_equiv 
 _atom_site_adp_type 
 _atom_site_occupancy 
 _atom_site_symmetry_multiplicity 
 _atom_site_calc_flag 
 _atom_site_refinement_flags 
 _atom_site_disorder_assembly 
 _atom_site_disorder_group 
Dy1 Dy 0.529786(18) 0.18328(3) 0.231399(19) 0.01264(12) Uani 1 1 d . . . 
Dy2 Dy 0.398005(19) 0.12605(3) 0.142493(19) 0.01328(12) Uani 1 1 d . . . 
Dy3 Dy 0.473283(18) 0.23579(3) 0.092359(19) 0.01185(12) Uani 1 1 d . . . 
Co13 Co 0.37771(6) 0.13966(9) 0.02736(6) 0.0143(3) Uani 1 1 d . . . 
Co14 Co 0.58963(5) 0.22814(9) 0.16743(6) 0.0130(3) Uani 1 1 d . . . 
Co16 Co 0.42880(5) 0.22241(9) 0.24164(6) 0.0133(3) Uani 1 1 d . . . 
O25 O 0.4770(3) 0.1495(4) 0.1494(3) 0.0150(17) Uani 1 1 d . . . 
O26 O 0.5464(3) 0.0615(5) 0.2489(3) 0.0203(19) Uani 1 1 d . . . 
O27 O 0.5378(3) 0.1747(5) 0.3119(3) 0.0198(19) Uani 1 1 d . . . 
O28 O 0.5858(3) 0.1497(5) 0.2020(3) 0.0173(18) Uani 1 1 d . . . 
O30 O 0.5956(3) 0.3099(4) 0.1350(3) 0.0135(16) Uani 1 1 d . . . 
O31 O 0.5172(3) 0.3302(5) 0.0852(3) 0.0176(18) Uani 1 1 d . . . 
O32 O 0.5343(3) 0.2632(4) 0.1737(3) 0.0124(16) Uani 1 1 d . . . 
O33 O 0.3913(3) 0.0679(4) 0.0731(3) 0.0175(18) Uani 1 1 d . . . 
O34 O 0.3157(3) 0.1368(5) 0.0911(3) 0.023(2) Uani 1 1 d . . . 
O35 O 0.3097(3) 0.1419(5) 0.0137(3) 0.0170(18) Uani 1 1 d . . . 
O37 O 0.4207(3) 0.2883(5) 0.0180(3) 0.0179(18) Uani 1 1 d . . . 
O38 O 0.4543(3) 0.1405(5) 0.2267(3) 0.0172(18) Uani 1 1 d . . . 
O39 O 0.4253(3) 0.0089(5) 0.1668(3) 0.0206(19) Uani 1 1 d . . . 
O40 O 0.3586(3) 0.0938(5) 0.1900(3) 0.0197(19) Uani 1 1 d . . . 
O44 O 0.3779(3) 0.1737(5) 0.2498(3) 0.0155(17) Uani 1 1 d . . . 
O52 O 0.3619(3) 0.2107(5) -0.0216(3) 0.0185(18) Uani 1 1 d . . . 
O76 O 0.3932(3) 0.2039(4) 0.0797(3) 0.0144(17) Uani 1 1 d . . . 
O77 O 0.3905(3) 0.2324(5) 0.1740(3) 0.0168(18) Uani 1 1 d . . . 
O78 O 0.4669(3) 0.2105(5) 0.3106(3) 0.0180(18) Uani 1 1 d . . . 
O79 O 0.5972(3) 0.2504(5) 0.2760(3) 0.022(2) Uani 1 1 d . . . 
O80 O 0.6333(3) 0.2735(5) 0.2266(3) 0.0172(18) Uani 1 1 d . . . 
O84 O 0.4432(3) 0.1444(4) 0.0379(3) 0.0144(17) Uani 1 1 d . . . 
O95 O 0.7469(4) 0.1339(6) 0.1741(4) 0.033(2) Uani 1 1 d . . . 
H95 H 0.7575 0.1277 0.2037 0.050 Uiso 1 1 calc R . . 
O96 O 0.4787(3) 0.2725(5) 0.2344(3) 0.0158(17) Uani 1 1 d . . . 
O97 O 0.4429(3) 0.3224(5) 0.1315(3) 0.0199(19) Uani 1 1 d . . . 
O104 O 0.5469(3) 0.1882(4) 0.1072(3) 0.0132(16) Uani 1 1 d . . . 
O105 O 0.2962(6) -0.0418(8) -0.0994(5) 0.063(4) Uani 1 1 d . . . 
H105 H 0.2992 -0.0700 -0.1182 0.095 Uiso 1 1 calc R . . 
N1 N 0.6427(3) 0.1812(5) 0.1586(3) 0.014(2) Uani 1 1 d . . . 
N2 N 0.4018(4) 0.3127(6) 0.2496(4) 0.016(2) Uani 1 1 d . . . 
N5 N 0.3685(4) 0.0661(6) -0.0208(4) 0.020(2) Uani 1 1 d . . . 
C3 C 0.2922(4) 0.1436(7) 0.0454(5) 0.020(3) Uani 1 1 d . . . 
C4 C 0.5612(5) 0.3446(7) 0.1026(5) 0.019(3) Uani 1 1 d . . . 
C5 C 0.5759(5) 0.4111(7) 0.0835(5) 0.023(3) Uani 1 1 d . . . 
C6 C 0.5708(4) 0.1506(9) 0.0843(5) 0.027(3) Uani 1 1 d . . . 
H6A H 0.5545 0.1579 0.0493 0.033 Uiso 1 1 calc R . . 
H6B H 0.5696 0.1013 0.0906 0.033 Uiso 1 1 calc R . . 
C7 C 0.6230(4) 0.1738(8) 0.1035(5) 0.024(3) Uani 1 1 d . . . 
H7A H 0.6418 0.1397 0.0954 0.029 Uiso 1 1 calc R . . 
H7B H 0.6250 0.2179 0.0889 0.029 Uiso 1 1 calc R . . 
C8 C 0.6314(4) 0.1175(7) 0.2226(5) 0.021(3) Uani 1 1 d . . . 
H8A H 0.6290 0.0720 0.2352 0.025 Uiso 1 1 calc R . . 
H8B H 0.6542 0.1454 0.2492 0.025 Uiso 1 1 calc R . . 
C9 C 0.6480(5) 0.1107(7) 0.1825(5) 0.021(3) Uani 1 1 d . . . 
H9A H 0.6816 0.0958 0.1961 0.025 Uiso 1 1 calc R . . 
H9B H 0.6284 0.0765 0.1586 0.025 Uiso 1 1 calc R . . 
C10 C 0.6894(4) 0.2216(7) 0.1795(5) 0.023(3) Uani 1 1 d . . . 
H10A H 0.7036 0.2167 0.2147 0.027 Uiso 1 1 calc R . . 
H10B H 0.6816 0.2703 0.1721 0.027 Uiso 1 1 calc R . . 
C11 C 0.7274(4) 0.2021(7) 0.1623(5) 0.023(3) Uani 1 1 d . . . 
H11A H 0.7133 0.2074 0.1271 0.028 Uiso 1 1 calc R . . 
H11B H 0.7539 0.2350 0.1761 0.028 Uiso 1 1 calc R . . 
C12 C 0.5108(4) 0.1918(8) 0.3323(4) 0.022(3) Uani 1 1 d . . . 
C17 C 0.3996(5) 0.3187(7) 0.2983(4) 0.018(3) Uani 1 1 d . . . 
H17A H 0.4314 0.3330 0.3226 0.022 Uiso 1 1 calc R . . 
H17B H 0.3933 0.2729 0.3076 0.022 Uiso 1 1 calc R . . 
C27 C 0.3530(4) 0.1243(7) 0.2236(4) 0.017(2) Uani 1 1 d . . . 
C28 C 0.3123(5) 0.0965(7) 0.2365(5) 0.024(3) Uani 1 1 d . . . 
C29 C 0.3545(4) 0.2859(7) 0.1623(4) 0.019(3) Uani 1 1 d . . . 
H29A H 0.3231 0.2675 0.1400 0.023 Uiso 1 1 calc R . . 
H29B H 0.3624 0.3239 0.1459 0.023 Uiso 1 1 calc R . . 
C30 C 0.3518(4) 0.3127(7) 0.2075(5) 0.022(3) Uani 1 1 d . . . 
H30A H 0.3303 0.2835 0.2154 0.026 Uiso 1 1 calc R . . 
H30B H 0.3388 0.3595 0.2019 0.026 Uiso 1 1 calc R . . 
C31 C 0.3850(4) 0.2655(7) -0.0188(4) 0.018(3) Uani 1 1 d . . . 
C32 C 0.3659(5) 0.3091(8) -0.0661(4) 0.024(3) Uani 1 1 d . . . 
C33 C 0.6297(4) 0.2778(7) 0.2664(4) 0.017(2) Uani 1 1 d . . . 
C34 C 0.6680(5) 0.3217(7) 0.3072(5) 0.022(3) Uani 1 1 d . . . 
C35 C 0.4844(4) 0.3369(7) 0.2598(5) 0.018(2) Uani 1 1 d . . . 
H35A H 0.5045 0.3686 0.2517 0.022 Uiso 1 1 calc R . . 
H35B H 0.4994 0.3293 0.2948 0.022 Uiso 1 1 calc R . . 
C36 C 0.4337(4) 0.3667(7) 0.2434(4) 0.017(2) Uani 1 1 d . . . 
H36A H 0.4349 0.4074 0.2628 0.021 Uiso 1 1 calc R . . 
H36B H 0.4208 0.3807 0.2094 0.021 Uiso 1 1 calc R . . 
C41 C 0.3655(5) 0.0077(7) 0.0497(5) 0.027(3) Uani 1 1 d . . . 
H41A H 0.3311 0.0139 0.0405 0.032 Uiso 1 1 calc R . . 
H41B H 0.3768 -0.0319 0.0715 0.032 Uiso 1 1 calc R . . 
C68 C 0.6420(5) 0.3858(8) 0.3141(6) 0.033(3) Uani 1 1 d . . . 
H68A H 0.6289 0.4125 0.2844 0.049 Uiso 1 1 calc R . . 
H68B H 0.6646 0.4139 0.3402 0.049 Uiso 1 1 calc R . . 
H68C H 0.6162 0.3715 0.3221 0.049 Uiso 1 1 calc R . . 
C69 C 0.6887(6) 0.2770(10) 0.3550(5) 0.043(4) Uani 1 1 d . . . 
H69A H 0.6628 0.2636 0.3630 0.065 Uiso 1 1 calc R . . 
H69B H 0.7121 0.3038 0.3813 0.065 Uiso 1 1 calc R . . 
H69C H 0.7041 0.2362 0.3499 0.065 Uiso 1 1 calc R . . 
C70 C 0.7090(5) 0.3452(8) 0.2939(5) 0.028(3) Uani 1 1 d . . . 
H70A H 0.7212 0.3058 0.2833 0.042 Uiso 1 1 calc R . . 
H70B H 0.7348 0.3655 0.3221 0.042 Uiso 1 1 calc R . . 
H70C H 0.6967 0.3790 0.2681 0.042 Uiso 1 1 calc R . . 
C71 C 0.2370(5) 0.1501(9) 0.0251(5) 0.030(3) Uani 1 1 d . . . 
C72 C 0.2153(6) 0.1771(12) -0.0268(5) 0.050(5) Uani 1 1 d . . . 
H72A H 0.2164 0.1413 -0.0483 0.075 Uiso 1 1 calc R . . 
H72B H 0.2334 0.2167 -0.0288 0.075 Uiso 1 1 calc R . . 
H72C H 0.1822 0.1904 -0.0362 0.075 Uiso 1 1 calc R . . 
C73 C 0.2257(6) 0.1977(11) 0.0587(6) 0.044(5) Uani 1 1 d . . . 
H73A H 0.2426 0.2409 0.0624 0.066 Uiso 1 1 calc R . . 
H73B H 0.2359 0.1760 0.0901 0.066 Uiso 1 1 calc R . . 
H73C H 0.1914 0.2062 0.0450 0.066 Uiso 1 1 calc R . . 
C77 C 0.3367(7) 0.0591(10) 0.2859(6) 0.048(5) Uani 1 1 d . . . 
H77A H 0.3470 0.0137 0.2812 0.072 Uiso 1 1 calc R . . 
H77B H 0.3140 0.0547 0.2999 0.072 Uiso 1 1 calc R . . 
H77C H 0.3643 0.0854 0.3075 0.072 Uiso 1 1 calc R . . 
C78 C 0.2782(6) 0.0493(9) 0.1971(7) 0.042(4) Uani 1 1 d . . . 
H78A H 0.2639 0.0742 0.1667 0.063 Uiso 1 1 calc R . . 
H78B H 0.2530 0.0337 0.2057 0.063 Uiso 1 1 calc R . . 
H78C H 0.2957 0.0099 0.1937 0.063 Uiso 1 1 calc R . . 
C79 C 0.2829(6) 0.1603(9) 0.2420(7) 0.042(4) Uani 1 1 d . . . 
H79A H 0.2753 0.1914 0.2150 0.063 Uiso 1 1 calc R . . 
H79B H 0.3020 0.1843 0.2720 0.063 Uiso 1 1 calc R . . 
H79C H 0.2534 0.1442 0.2426 0.063 Uiso 1 1 calc R . . 
C83 C 0.3626(5) 0.3682(8) 0.3007(5) 0.029(3) Uani 1 1 d . . . 
H83A H 0.3306 0.3503 0.2797 0.034 Uiso 1 1 calc R . . 
H83B H 0.3656 0.3682 0.3338 0.034 Uiso 1 1 calc R . . 
C86 C 0.3146(6) 0.3325(11) -0.0793(6) 0.049(5) Uani 1 1 d . . . 
H86A H 0.3142 0.3613 -0.0536 0.073 Uiso 1 1 calc R . . 
H86B H 0.2943 0.2926 -0.0835 0.073 Uiso 1 1 calc R . . 
H86C H 0.3027 0.3586 -0.1092 0.073 Uiso 1 1 calc R . . 
C87 C 0.3657(7) 0.2623(9) -0.1074(5) 0.045(5) Uani 1 1 d . . . 
H87A H 0.3395 0.2294 -0.1167 0.067 Uiso 1 1 calc R . . 
H87B H 0.3959 0.2378 -0.0962 0.067 Uiso 1 1 calc R . . 
H87C H 0.3614 0.2904 -0.1351 0.067 Uiso 1 1 calc R . . 
C88 C 0.3969(6) 0.3727(9) -0.0614(5) 0.039(4) Uani 1 1 d . . . 
H88A H 0.3862 0.3948 -0.0927 0.058 Uiso 1 1 calc R . . 
H88B H 0.4302 0.3590 -0.0500 0.058 Uiso 1 1 calc R . . 
H88C H 0.3938 0.4047 -0.0386 0.058 Uiso 1 1 calc R . . 
C90 C 0.3740(5) -0.0042(8) 0.0052(5) 0.028(3) Uani 1 1 d . . . 
H90A H 0.3506 -0.0373 -0.0164 0.033 Uiso 1 1 calc R . . 
H90B H 0.4063 -0.0228 0.0145 0.033 Uiso 1 1 calc R . . 
C91 C 0.4102(5) 0.0764(8) -0.0344(5) 0.024(3) Uani 1 1 d . . . 
H91A H 0.4156 0.0343 -0.0490 0.029 Uiso 1 1 calc R . . 
H91B H 0.4028 0.1138 -0.0580 0.029 Uiso 1 1 calc R . . 
C92 C 0.4543(5) 0.0938(9) 0.0104(6) 0.037(4) Uani 1 1 d . . . 
H92A H 0.4666 0.0522 0.0300 0.044 Uiso 1 1 calc R . . 
H92B H 0.4792 0.1114 0.0016 0.044 Uiso 1 1 calc R . . 
C93 C 0.3197(5) 0.0708(8) -0.0650(5) 0.026(3) Uani 1 1 d . . . 
H93A H 0.3155 0.1183 -0.0767 0.031 Uiso 1 1 calc R . . 
H93B H 0.2948 0.0617 -0.0540 0.031 Uiso 1 1 calc R . . 
C94 C 0.3105(5) 0.0237(8) -0.1078(5) 0.032(3) Uani 1 1 d . . . 
H94A H 0.2853 0.0435 -0.1372 0.039 Uiso 1 1 calc R . . 
H94B H 0.3398 0.0196 -0.1126 0.039 Uiso 1 1 calc R . . 
C95 C 0.5313(6) 0.1878(10) 0.3871(5) 0.041(4) Uani 1 1 d . . . 
C96 C 0.6299(6) 0.4276(10) 0.1111(7) 0.050(5) Uani 1 1 d . . . 
H96A H 0.6367 0.4435 0.1434 0.075 Uiso 1 1 calc R . . 
H96B H 0.6384 0.4632 0.0940 0.075 Uiso 1 1 calc R . . 
H96C H 0.6485 0.3865 0.1132 0.075 Uiso 1 1 calc R . . 
C97 C 0.5465(7) 0.4727(10) 0.0882(9) 0.063(6) Uani 1 1 d . . . 
H97A H 0.5452 0.4707 0.1192 0.095 Uiso 1 1 calc R . . 
H97B H 0.5142 0.4708 0.0624 0.095 Uiso 1 1 calc R . . 
H97C H 0.5617 0.5153 0.0859 0.095 Uiso 1 1 calc R . . 
Dy6 Dy 0.111166(19) 0.88822(3) 0.36846(2) 0.01733(14) Uani 1 1 d . . . 
Dy9 Dy 0.026966(19) 0.77260(3) 0.40459(2) 0.01693(13) Uani 1 1 d . . . 
Dy11 Dy -0.02783(2) 0.87668(4) 0.28074(3) 0.03075(18) Uani 1 1 d . . . 
Co17 Co 0.13215(6) 0.83861(10) 0.47981(6) 0.0172(3) Uani 1 1 d . . . 
Co21 Co -0.08723(6) 0.81506(11) 0.34079(8) 0.0299(5) Uani 1 1 d . . . 
Co23 Co 0.06190(8) 0.83421(11) 0.25379(7) 0.0305(5) Uani 1 1 d . . . 
O1 O 0.0316(3) 0.8759(5) 0.3637(3) 0.022(2) Uani 1 1 d . . . 
O2 O -0.0331(4) 1.0020(6) 0.2786(5) 0.044(3) Uani 1 1 d . . . 
O3 O -0.1016(3) 0.7264(5) 0.3604(3) 0.025(2) Uani 1 1 d . . . 
O4 O -0.0384(3) 0.7785(5) 0.3242(3) 0.025(2) Uani 1 1 d . . . 
O5 O -0.0386(3) 0.8316(6) 0.4051(4) 0.031(2) Uani 1 1 d . . . 
O6 O 0.0676(3) 0.8423(5) 0.4713(3) 0.022(2) Uani 1 1 d . . . 
O7 O 0.1085(3) 0.7932(5) 0.4174(3) 0.0182(18) Uani 1 1 d . . . 
O8 O 0.0506(3) 0.9098(5) 0.2870(3) 0.024(2) Uani 1 1 d . . . 
O9 O 0.1516(3) 0.9281(5) 0.3237(3) 0.027(2) Uani 1 1 d . . . 
O10 O 0.1164(4) 0.8791(5) 0.2506(4) 0.030(2) Uani 1 1 d . . . 
O11 O 0.1920(3) 0.8550(6) 0.4153(3) 0.033(2) Uani 1 1 d . . . 
N1A N 0.1498(5) 0.8957(7) 0.5399(4) 0.031(3) Uani 1 1 d . . . 
O20 O 0.0071(4) 0.7906(6) 0.2552(4) 0.041(3) Uani 1 1 d . . . 
O22 O 0.0742(3) 0.6967(5) 0.4666(3) 0.024(2) Uani 1 1 d . . . 
O24 O 0.1011(4) 0.7952(5) 0.3156(4) 0.030(2) Uani 1 1 d . . . 
N2A N -0.1338(5) 0.8612(8) 0.3599(6) 0.046(4) Uani 1 1 d . . . 
O56 O 0.1427(3) 0.7545(5) 0.5165(3) 0.021(2) Uani 1 1 d . . . 
O57 O -0.0267(3) 0.6846(5) 0.4022(4) 0.028(2) Uani 1 1 d . . . 
O58 O 0.1981(3) 0.8294(6) 0.4905(3) 0.026(2) Uani 1 1 d . . . 
O59 O 0.0998(4) 1.0134(6) 0.3654(4) 0.036(3) Uani 1 1 d . . . 
O60 O -0.0764(3) 0.9023(6) 0.3201(5) 0.040(3) Uani 1 1 d . . . 
O61 O -0.0401(4) 0.9132(7) 0.2019(4) 0.052(4) Uani 1 1 d . . . 
O62 O -0.1029(4) 0.8293(8) 0.2279(4) 0.059(4) Uani 1 1 d . . . 
O63 O 0.1259(3) 0.9231(5) 0.4464(3) 0.024(2) Uani 1 1 d . . . 
N3A N 0.0689(7) 0.7496(8) 0.2225(6) 0.056(5) Uani 1 1 d . . . 
O75 O 0.0238(5) 0.8734(7) 0.1908(4) 0.050(3) Uani 1 1 d . . . 
O81 O 0.0467(4) 0.6947(6) 0.3514(4) 0.038(3) Uani 1 1 d . . . 
C1 C 0.1479(5) 0.9148(8) 0.2814(5) 0.028(3) Uani 1 1 d . . . 
C44 C 0.1767(8) 0.9273(12) 0.2144(7) 0.056(5) Uani 1 1 d . . . 
H44A H 0.1473 0.9498 0.1927 0.084 Uiso 1 1 calc R . . 
H44B H 0.1733 0.8779 0.2095 0.084 Uiso 1 1 calc R . . 
H44C H 0.2031 0.9435 0.2079 0.084 Uiso 1 1 calc R . . 
C48 C 0.1138(5) 0.7019(8) 0.5046(5) 0.025(3) Uani 1 1 d . . . 
C49 C 0.1278(7) 0.6419(10) 0.5415(6) 0.055(6) Uani 1 1 d . . . 
C53 C -0.0715(5) 0.6820(7) 0.3864(5) 0.022(3) Uani 1 1 d . . . 
C54 C -0.0922(5) 0.6182(9) 0.4010(6) 0.038(4) Uani 1 1 d . . . 
C55 C -0.0653(9) 0.5522(10) 0.3970(10) 0.070(7) Uani 1 1 d . . . 
H55A H -0.0684 0.5481 0.3643 0.105 Uiso 1 1 calc R . . 
H55B H -0.0792 0.5121 0.4049 0.105 Uiso 1 1 calc R . . 
H55C H -0.0316 0.5556 0.4194 0.105 Uiso 1 1 calc R . . 
C56 C 0.1509(8) 0.9752(10) 0.4770(6) 0.055(6) Uani 1 1 d . . . 
H56 H 0.1654 1.0115 0.4679 0.067 Uiso 1 1 calc R . . 
C58 C -0.0171(7) 0.9037(11) 0.1763(6) 0.050(5) Uani 1 1 d . . . 
C59 C 0.1873(5) 0.9444(8) 0.2679(6) 0.029(3) Uani 1 1 d . . . 
C61 C 0.1890(8) 1.0210(11) 0.2747(8) 0.057(5) Uani 1 1 d . . . 
H61A H 0.1949 1.0315 0.3078 0.086 Uiso 1 1 calc R . . 
H61B H 0.1586 1.0410 0.2527 0.086 Uiso 1 1 calc R . . 
H61C H 0.2146 1.0401 0.2682 0.086 Uiso 1 1 calc R . . 
C62 C 0.2148(5) 0.8361(10) 0.4579(5) 0.041(4) Uani 1 1 d . . . 
O98 O 0.5454(5) 0.5048(6) 0.2275(4) 0.041(3) Uani 1 1 d . . . 
H98 H 0.5325 0.5404 0.2311 0.062 Uiso 1 1 calc R . . 
O99 O 0.5242(5) 0.4151(6) 0.1787(5) 0.053(4) Uani 1 1 d . . . 
H99 H 0.5444 0.4264 0.1689 0.080 Uiso 1 1 calc R . . 
O100 O 0.4704(4) 0.4811(7) 0.1857(5) 0.045(3) Uani 1 1 d . . . 
H100 H 0.4654 0.5217 0.1766 0.067 Uiso 1 1 calc R . . 
N3 N 0.5140(4) 0.4661(6) 0.1974(4) 0.026(3) Uani 1 1 d . . . 
C2A C 0.1948(5) 0.8737(10) 0.5815(6) 0.040(4) Uani 1 1 d . . . 
H2A1 H 0.2216 0.8790 0.5728 0.048 Uiso 1 1 calc R . . 
H2A2 H 0.1923 0.8248 0.5878 0.048 Uiso 1 1 calc R . . 
C1A C 0.2177(6) 0.0795(11) 0.0283(7) 0.052(5) Uani 1 1 d . . . 
H1A1 H 0.1832 0.0820 0.0171 0.079 Uiso 1 1 calc R . . 
H1A2 H 0.2324 0.0638 0.0616 0.079 Uiso 1 1 calc R . . 
H1A3 H 0.2252 0.0474 0.0083 0.079 Uiso 1 1 calc R . . 
C3A C 0.2062(6) 0.9153(11) 0.6290(5) 0.045(4) Uani 1 1 d . . . 
H3A1 H 0.2104 0.9642 0.6238 0.054 Uiso 1 1 calc R . . 
H3A2 H 0.1796 0.9110 0.6381 0.054 Uiso 1 1 calc R . . 
O1A O 0.3653(4) 0.4386(5) 0.2868(4) 0.030(2) Uani 1 1 d . . . 
H1A H 0.3719 0.4391 0.2633 0.044 Uiso 1 1 calc R . . 
C12A C 0.0907(7) 0.7577(10) 0.1881(6) 0.046(5) Uani 1 1 d . . . 
H12A H 0.1073 0.7988 0.1896 0.055 Uiso 1 1 calc R . . 
C9A C 0.1068(6) 0.8882(11) 0.5502(6) 0.044(5) Uani 1 1 d . . . 
H9A1 H 0.1046 0.9285 0.5683 0.053 Uiso 1 1 calc R . . 
H9A2 H 0.1112 0.8476 0.5707 0.053 Uiso 1 1 calc R . . 
C10A C 0.1313(7) 0.7429(10) 0.3102(8) 0.053(5) Uani 1 1 d . . . 
H10C H 0.1441 0.7124 0.3384 0.063 Uiso 1 1 calc R . . 
H10D H 0.1579 0.7631 0.3054 0.063 Uiso 1 1 calc R . . 
C4A C 0.5556(19) 0.124(2) 0.4045(9) 0.24(3) Uani 1 1 d . . . 
H4A1 H 0.5463 0.1054 0.4286 0.367 Uiso 1 1 calc R . . 
H4A2 H 0.5900 0.1320 0.4190 0.367 Uiso 1 1 calc R . . 
H4A3 H 0.5469 0.0922 0.3778 0.367 Uiso 1 1 calc R . . 
C5A C 0.4980(9) 0.2169(16) 0.4071(7) 0.085(9) Uani 1 1 d . . . 
H5A1 H 0.4699 0.1877 0.3975 0.128 Uiso 1 1 calc R . . 
H5A2 H 0.4881 0.2629 0.3943 0.128 Uiso 1 1 calc R . . 
H5A3 H 0.5146 0.2189 0.4421 0.128 Uiso 1 1 calc R . . 
C13A C 0.0882(14) 0.7075(13) 0.1526(10) 0.122(15) Uani 1 1 d . . . 
H13A H 0.1073 0.7239 0.1361 0.146 Uiso 1 1 calc R . . 
H13B H 0.0548 0.7036 0.1283 0.146 Uiso 1 1 calc R . . 
C7A C 0.2858(7) 0.8108(16) 0.4438(7) 0.082(9) Uani 1 1 d . . . 
H7A H 0.2935 0.7908 0.4202 0.099 Uiso 1 1 calc R . . 
C8A C 0.1525(12) 0.9688(11) 0.5239(7) 0.098(11) Uani 1 1 d . . . 
H8A H 0.1550 1.0071 0.5436 0.118 Uiso 1 1 calc R . . 
C11A C 0.0938(11) 0.7010(12) 0.2611(9) 0.078(8) Uani 1 1 d . . . 
H11C H 0.1118 0.6682 0.2509 0.093 Uiso 1 1 calc R . . 
H11D H 0.0705 0.6751 0.2684 0.093 Uiso 1 1 calc R . . 
C6A C 0.2746(17) 0.840(6) 0.4777(12) 0.76(12) Uani 1 1 d . . . 
H6A1 H 0.2871 0.8871 0.4857 0.909 Uiso 1 1 calc R . . 
O3A O 0.2476(5) 0.8896(8) 0.6652(5) 0.055(4) Uani 1 1 d . . . 
H3A H 0.2435 0.8488 0.6702 0.082 Uiso 1 1 calc R . . 
O2A O 0.1056(6) 0.6386(8) 0.1726(6) 0.062(4) Uani 1 1 d . . . 
H2A H 0.1315 0.6307 0.1716 0.093 Uiso 1 1 calc R . . 
C14A C -0.1486(7) 0.6144(12) 0.3700(8) 0.065(7) Uani 1 1 d . . . 
H14A H -0.1636 0.6534 0.3778 0.098 Uiso 1 1 calc R . . 
H14B H -0.1607 0.5721 0.3774 0.098 Uiso 1 1 calc R . . 
H14C H -0.1560 0.6154 0.3359 0.098 Uiso 1 1 calc R . . 
C15A C -0.0850(7) 0.6331(16) 0.4540(7) 0.078(8) Uani 1 1 d . . . 
H15A H -0.0512 0.6399 0.4747 0.117 Uiso 1 1 calc R . . 
H15B H -0.0968 0.5945 0.4658 0.117 Uiso 1 1 calc R . . 
H15C H -0.1027 0.6743 0.4543 0.117 Uiso 1 1 calc R . . 
C20A C 0.0147(9) 0.7280(12) 0.1913(9) 0.072(7) Uani 1 1 d . . . 
H20A H 0.0000 0.7577 0.1628 0.087 Uiso 1 1 calc R . . 
H20B H 0.0130 0.6803 0.1803 0.087 Uiso 1 1 calc R . . 
C18A C 0.5658(11) 0.3955(14) 0.0309(8) 0.097(11) Uani 1 1 d . . . 
H18A H 0.5791 0.4318 0.0187 0.145 Uiso 1 1 calc R . . 
H18B H 0.5314 0.3929 0.0113 0.145 Uiso 1 1 calc R . . 
H18C H 0.5804 0.3519 0.0294 0.145 Uiso 1 1 calc R . . 
C21A C -0.0100(10) 0.7348(11) 0.2205(8) 0.075(8) Uani 1 1 d . . . 
H21A H -0.0353 0.7056 0.2178 0.090 Uiso 1 1 calc R . . 
C16A C -0.0471(14) 0.9955(17) 0.1182(9) 0.141(16) Uani 1 1 d . . . 
H16A H -0.0449 1.0114 0.0893 0.212 Uiso 1 1 calc R . . 
H16B H -0.0216 1.0162 0.1464 0.212 Uiso 1 1 calc R . . 
H16C H -0.0779 1.0086 0.1169 0.212 Uiso 1 1 calc R . . 
C17A C -0.0109(11) 0.9070(16) 0.0956(8) 0.094(10) Uani 1 1 d . . . 
H17C H -0.0261 0.9230 0.0624 0.141 Uiso 1 1 calc R . . 
H17D H -0.0069 0.8575 0.0961 0.141 Uiso 1 1 calc R . . 
H17E H 0.0203 0.9288 0.1123 0.141 Uiso 1 1 calc R . . 
C19A C 0.1242(12) 0.5751(13) 0.5179(11) 0.104(10) Uani 1 1 d . . . 
H19A H 0.1288 0.5385 0.5410 0.156 Uiso 1 1 calc R . . 
H19B H 0.1486 0.5720 0.5061 0.156 Uiso 1 1 calc R . . 
H19C H 0.0927 0.5707 0.4910 0.156 Uiso 1 1 calc R . . 
C22A C 0.0612(7) 0.8808(16) 0.5061(8) 0.087(10) Uani 1 1 d . . . 
H22A H 0.0373 0.8584 0.5144 0.105 Uiso 1 1 calc R . . 
H22B H 0.0490 0.9265 0.4931 0.105 Uiso 1 1 calc R . . 
C24A C -0.1085(7) 0.8679(11) 0.4140(8) 0.058(6) Uani 1 1 d . . . 
H24A H -0.1250 0.8788 0.4327 0.070 Uiso 1 1 calc R . . 
C23A C -0.0582(7) 0.857(2) 0.4352(11) 0.17(2) Uani 1 1 d . . . 
H23A H -0.0389 0.8663 0.4680 0.202 Uiso 1 1 calc R . . 
C26A C -0.1421(7) 0.9301(12) 0.3365(7) 0.061(6) Uani 1 1 d . . . 
H26A H -0.1665 0.9594 0.3362 0.073 Uiso 1 1 calc R . . 
C25A C -0.1129(11) 0.9492(14) 0.315(2) 0.21(3) Uani 1 1 d . . . 
H25A H -0.1170 0.9911 0.2987 0.246 Uiso 1 1 calc R . . 
C28A C -0.2174(5) 0.8454(10) 0.3573(6) 0.039(4) Uani 1 1 d . . . 
H28A H -0.2403 0.8120 0.3550 0.046 Uiso 1 1 calc R . . 
C27A C -0.1796(7) 0.8224(14) 0.3441(16) 0.150(19) Uani 1 1 d . . . 
H27A H -0.1938 0.8199 0.3087 0.180 Uiso 1 1 calc R . . 
H27B H -0.1713 0.7753 0.3561 0.180 Uiso 1 1 calc R . . 
O4A O -0.2233(12) 0.9023(17) 0.371(2) 0.45(4) Uani 1 1 d . . . 
C30A C 0.0939(17) 0.6386(16) 0.5651(12) 0.143(18) Uani 1 1 d . . . 
H30C H 0.0979 0.5950 0.5818 0.215 Uiso 1 1 calc R . . 
H30D H 0.0611 0.6426 0.5405 0.215 Uiso 1 1 calc R . . 
H30E H 0.1008 0.6761 0.5880 0.215 Uiso 1 1 calc R . . 
C29A C 0.1742(13) 0.656(2) 0.5842(12) 0.22(3) Uani 1 1 d . . . 
H29C H 0.1692 0.6553 0.6134 0.328 Uiso 1 1 calc R . . 
H29D H 0.1863 0.7004 0.5806 0.328 Uiso 1 1 calc R . . 
H29E H 0.1973 0.6204 0.5864 0.328 Uiso 1 1 calc R . . 
C31A C 0.2830(18) 0.810(4) 0.509(3) 0.36(6) Uani 1 1 d . . . 
H31A H 0.3037 0.8089 0.5438 0.434 Uiso 1 1 calc R . . 
C35A C -0.1372(6) 0.8019(10) 0.2365(7) 0.056(6) Uani 1 1 d . . . 
C36A C -0.1798(8) 0.7703(15) 0.1918(10) 0.122(16) Uani 1 1 d . . . 
O5A O -0.1372(4) 0.7940(6) 0.2773(4) 0.040(3) Uani 1 1 d . . . 
C38A C -0.1978(10) 0.8161(15) 0.1522(7) 0.095(11) Uani 1 1 d . . . 
H38A H -0.1779 0.8137 0.1348 0.142 Uiso 1 1 calc R . . 
H38B H -0.1973 0.8626 0.1638 0.142 Uiso 1 1 calc R . . 
H38C H -0.2305 0.8034 0.1306 0.142 Uiso 1 1 calc R . . 
C33A C -0.0426(9) 0.9260(13) 0.1212(7) 0.070(7) Uani 1 1 d . . . 
C37A C -0.1936(17) 0.7111(18) 0.2007(10) 0.21(3) Uani 1 1 d . . . 
H37A H -0.1874 0.7088 0.2345 0.316 Uiso 1 1 calc R . . 
H37B H -0.1760 0.6748 0.1936 0.316 Uiso 1 1 calc R . . 
H37C H -0.2277 0.7053 0.1805 0.316 Uiso 1 1 calc R . . 
C34A C -0.0899(13) 0.890(2) 0.0989(10) 0.19(2) Uani 1 1 d . . . 
H34A H -0.1046 0.8907 0.1213 0.288 Uiso 1 1 calc R . . 
H34B H -0.0851 0.8426 0.0920 0.288 Uiso 1 1 calc R . . 
H34C H -0.1108 0.9130 0.0692 0.288 Uiso 1 1 calc R . . 
C39A C 0.5723(13) 0.2509(19) 0.4047(9) 0.129(14) Uani 1 1 d . . . 
H39A H 0.5825 0.2602 0.4388 0.193 Uiso 1 1 calc R . . 
H39B H 0.5584 0.2921 0.3861 0.193 Uiso 1 1 calc R . . 
H39C H 0.5998 0.2367 0.3994 0.193 Uiso 1 1 calc R . . 
C40A C 0.2349(7) 0.9089(11) 0.2980(10) 0.065(7) Uani 1 1 d . . . 
H40A H 0.2592 0.9258 0.2884 0.097 Uiso 1 1 calc R . . 
H40B H 0.2313 0.8596 0.2926 0.097 Uiso 1 1 calc R . . 
H40C H 0.2447 0.9187 0.3319 0.097 Uiso 1 1 calc R . . 
C41A C -0.2309(17) 0.796(4) 0.209(2) 0.35(7) Uani 1 1 d . . . 
H41C H -0.2611 0.7773 0.1851 0.528 Uiso 1 1 calc R . . 
H41D H -0.2329 0.8453 0.2100 0.528 Uiso 1 1 calc R . . 
H41E H -0.2244 0.7767 0.2405 0.528 Uiso 1 1 calc R . . 
 
loop_ 
 _atom_site_aniso_label 
 _atom_site_aniso_U_11 
 _atom_site_aniso_U_22 
 _atom_site_aniso_U_33 
 _atom_site_aniso_U_23 
 _atom_site_aniso_U_13 
 _atom_site_aniso_U_12 
Dy1 0.0093(2) 0.0160(3) 0.0130(2) 0.0022(2) 0.00525(19) 0.0001(2) 
Dy2 0.0105(2) 0.0145(3) 0.0152(2) 0.0015(2) 0.00590(19) -0.0015(2) 
Dy3 0.0103(2) 0.0133(3) 0.0119(2) -0.00097(19) 0.00481(18) -0.0026(2) 
Co13 0.0117(7) 0.0155(9) 0.0155(7) -0.0034(6) 0.0058(6) -0.0033(6) 
Co14 0.0104(7) 0.0163(9) 0.0138(7) -0.0002(6) 0.0067(6) -0.0011(6) 
Co16 0.0108(7) 0.0158(9) 0.0150(7) 0.0026(6) 0.0071(6) 0.0010(6) 
O25 0.015(4) 0.016(5) 0.019(4) -0.001(3) 0.013(3) 0.002(3) 
O26 0.018(4) 0.016(5) 0.028(5) 0.000(4) 0.011(4) 0.004(4) 
O27 0.015(4) 0.029(6) 0.019(4) 0.003(4) 0.011(3) -0.001(4) 
O28 0.010(4) 0.018(5) 0.024(4) 0.000(4) 0.008(3) -0.001(3) 
O30 0.008(3) 0.015(5) 0.018(4) 0.000(3) 0.006(3) -0.002(3) 
O31 0.018(4) 0.013(5) 0.020(4) 0.000(3) 0.007(3) -0.011(3) 
O32 0.008(3) 0.021(5) 0.012(4) -0.001(3) 0.008(3) 0.003(3) 
O33 0.024(4) 0.008(5) 0.021(4) -0.001(3) 0.011(4) -0.006(3) 
O34 0.013(4) 0.035(6) 0.019(4) -0.004(4) 0.004(3) -0.001(4) 
O35 0.015(4) 0.016(5) 0.016(4) 0.001(3) 0.002(3) 0.004(3) 
O37 0.019(4) 0.019(5) 0.016(4) -0.001(3) 0.007(3) -0.002(4) 
O38 0.008(3) 0.025(5) 0.020(4) 0.008(4) 0.007(3) 0.007(3) 
O39 0.024(4) 0.014(5) 0.024(4) 0.004(4) 0.010(4) -0.001(4) 
O40 0.016(4) 0.023(5) 0.022(4) 0.000(4) 0.009(3) -0.005(4) 
O44 0.015(4) 0.019(5) 0.019(4) 0.007(3) 0.012(3) 0.002(3) 
O52 0.012(4) 0.025(5) 0.013(4) -0.002(3) 0.000(3) -0.003(3) 
O76 0.015(4) 0.016(5) 0.015(4) 0.000(3) 0.009(3) -0.004(3) 
O77 0.018(4) 0.021(5) 0.012(4) 0.001(3) 0.007(3) 0.004(3) 
O78 0.016(4) 0.025(5) 0.015(4) 0.002(3) 0.008(3) 0.005(4) 
O79 0.016(4) 0.032(6) 0.016(4) -0.009(4) 0.005(3) -0.007(4) 
O80 0.014(4) 0.020(5) 0.018(4) -0.001(3) 0.007(3) -0.002(3) 
O84 0.014(4) 0.015(5) 0.015(4) -0.008(3) 0.008(3) -0.001(3) 
O95 0.025(5) 0.034(7) 0.048(6) -0.010(5) 0.024(5) -0.002(4) 
O96 0.012(4) 0.019(5) 0.016(4) -0.004(3) 0.005(3) 0.000(3) 
O97 0.015(4) 0.019(5) 0.026(5) -0.003(4) 0.010(4) 0.006(3) 
O104 0.009(3) 0.014(5) 0.017(4) -0.003(3) 0.006(3) 0.000(3) 
O105 0.092(11) 0.054(9) 0.046(8) -0.026(7) 0.031(8) -0.033(8) 
N1 0.008(4) 0.020(6) 0.017(5) -0.002(4) 0.009(4) 0.000(4) 
N2 0.017(5) 0.019(6) 0.015(5) 0.003(4) 0.010(4) 0.008(4) 
N5 0.019(5) 0.026(7) 0.015(5) -0.007(4) 0.008(4) -0.006(4) 
C3 0.013(5) 0.019(7) 0.024(6) 0.006(5) 0.003(5) 0.003(5) 
C4 0.027(6) 0.014(7) 0.021(6) -0.004(5) 0.015(5) -0.003(5) 
C5 0.017(6) 0.026(8) 0.024(6) 0.008(5) 0.006(5) -0.006(5) 
C6 0.014(6) 0.046(10) 0.023(6) -0.019(6) 0.009(5) 0.002(6) 
C7 0.016(6) 0.031(8) 0.028(7) -0.002(6) 0.011(5) 0.003(5) 
C8 0.012(5) 0.019(7) 0.032(7) 0.004(5) 0.009(5) 0.003(5) 
C9 0.021(6) 0.016(7) 0.032(7) -0.006(5) 0.017(5) 0.003(5) 
C10 0.014(5) 0.025(8) 0.033(7) -0.004(6) 0.014(5) -0.003(5) 
C11 0.012(5) 0.026(8) 0.033(7) -0.002(6) 0.011(5) -0.002(5) 
C12 0.007(5) 0.039(9) 0.014(5) 0.002(5) 0.000(4) -0.003(5) 
C17 0.024(6) 0.020(7) 0.013(5) 0.003(5) 0.011(5) 0.001(5) 
C27 0.012(5) 0.013(7) 0.020(6) 0.003(5) 0.001(4) -0.001(4) 
C28 0.022(6) 0.020(8) 0.033(7) 0.005(6) 0.016(6) -0.009(5) 
C29 0.014(5) 0.021(7) 0.022(6) 0.009(5) 0.006(5) 0.003(5) 
C30 0.012(5) 0.025(8) 0.026(6) 0.000(5) 0.005(5) 0.002(5) 
C31 0.017(5) 0.024(8) 0.016(5) -0.001(5) 0.009(5) 0.000(5) 
C32 0.024(6) 0.034(8) 0.006(5) -0.005(5) -0.002(4) -0.012(6) 
C33 0.017(5) 0.025(7) 0.013(5) 0.002(5) 0.010(4) 0.000(5) 
C34 0.025(6) 0.021(8) 0.020(6) -0.007(5) 0.009(5) -0.009(5) 
C35 0.021(6) 0.011(7) 0.024(6) -0.004(5) 0.011(5) 0.000(5) 
C36 0.023(6) 0.012(7) 0.017(5) 0.003(4) 0.009(5) 0.001(5) 
C41 0.027(7) 0.014(8) 0.031(7) -0.005(5) 0.003(6) -0.004(5) 
C68 0.031(7) 0.032(9) 0.039(8) -0.004(7) 0.019(7) -0.004(6) 
C69 0.034(8) 0.049(11) 0.022(7) 0.007(7) -0.011(6) -0.013(8) 
C70 0.019(6) 0.035(9) 0.027(7) -0.002(6) 0.009(5) -0.013(6) 
C71 0.011(6) 0.043(10) 0.030(7) 0.004(6) 0.005(5) -0.005(6) 
C72 0.031(8) 0.094(16) 0.020(7) 0.006(8) 0.006(6) -0.004(9) 
C73 0.025(7) 0.079(14) 0.037(9) -0.003(9) 0.021(7) 0.013(8) 
C77 0.053(11) 0.056(12) 0.048(10) 0.031(9) 0.035(9) 0.003(9) 
C78 0.039(9) 0.033(10) 0.071(12) 0.001(8) 0.040(9) -0.003(7) 
C79 0.033(8) 0.042(11) 0.071(12) 0.003(9) 0.041(9) 0.003(7) 
C83 0.033(7) 0.028(9) 0.031(7) 0.002(6) 0.020(6) 0.002(6) 
C86 0.031(8) 0.062(13) 0.042(9) 0.020(9) 0.006(7) 0.016(8) 
C87 0.078(13) 0.031(10) 0.018(7) 0.003(6) 0.013(8) 0.000(9) 
C88 0.045(9) 0.036(10) 0.021(7) 0.009(6) 0.002(6) -0.025(7) 
C90 0.029(7) 0.020(8) 0.034(8) -0.001(6) 0.014(6) -0.004(6) 
C91 0.024(6) 0.027(8) 0.027(7) -0.013(6) 0.017(5) -0.008(6) 
C92 0.025(7) 0.047(11) 0.045(9) -0.031(8) 0.022(7) -0.009(7) 
C93 0.017(6) 0.029(8) 0.025(7) -0.005(6) 0.004(5) -0.001(5) 
C94 0.031(7) 0.040(10) 0.023(7) -0.018(6) 0.009(6) -0.008(7) 
C95 0.036(8) 0.071(13) 0.019(7) 0.018(7) 0.016(6) 0.025(8) 
C96 0.036(9) 0.050(12) 0.052(11) 0.008(9) 0.009(8) -0.020(8) 
C97 0.048(11) 0.035(12) 0.113(18) 0.032(11) 0.042(12) -0.001(9) 
Dy6 0.0110(2) 0.0227(4) 0.0166(3) 0.0038(2) 0.0044(2) -0.0021(2) 
Dy9 0.0108(2) 0.0198(3) 0.0194(3) 0.0001(2) 0.0057(2) -0.0026(2) 
Dy11 0.0155(3) 0.0320(4) 0.0303(3) 0.0129(3) -0.0037(2) -0.0062(3) 
Co17 0.0143(7) 0.0220(10) 0.0149(7) -0.0006(6) 0.0061(6) -0.0043(7) 
Co21 0.0095(8) 0.0253(11) 0.0484(12) 0.0007(9) 0.0064(8) -0.0009(7) 
Co23 0.0435(12) 0.0286(12) 0.0202(9) 0.0003(8) 0.0145(8) -0.0111(9) 
O1 0.016(4) 0.023(5) 0.021(4) -0.004(4) 0.001(3) -0.002(4) 
O2 0.033(6) 0.023(7) 0.069(8) 0.016(6) 0.015(6) 0.002(5) 
O3 0.011(4) 0.028(6) 0.032(5) -0.004(4) 0.006(4) -0.008(4) 
O4 0.018(4) 0.024(6) 0.022(5) -0.003(4) 0.000(4) -0.004(4) 
O5 0.015(4) 0.032(6) 0.044(6) -0.008(5) 0.011(4) -0.003(4) 
O6 0.021(4) 0.024(5) 0.027(5) -0.001(4) 0.016(4) -0.001(4) 
O7 0.015(4) 0.018(5) 0.018(4) -0.003(3) 0.004(3) -0.003(3) 
O8 0.021(4) 0.022(5) 0.021(4) 0.001(4) 0.001(4) -0.003(4) 
O9 0.019(4) 0.037(6) 0.026(5) 0.008(4) 0.011(4) -0.008(4) 
O10 0.039(6) 0.029(6) 0.029(5) 0.002(4) 0.023(5) -0.009(5) 
O11 0.017(4) 0.058(8) 0.023(5) 0.014(5) 0.009(4) 0.006(5) 
N1A 0.033(7) 0.038(8) 0.020(6) -0.004(5) 0.011(5) -0.012(6) 
O20 0.053(7) 0.038(7) 0.023(5) -0.002(5) 0.008(5) -0.029(6) 
O22 0.018(4) 0.026(6) 0.024(5) 0.006(4) 0.005(4) 0.000(4) 
O24 0.042(6) 0.025(6) 0.028(5) 0.004(4) 0.021(5) 0.004(5) 
N2A 0.020(6) 0.031(9) 0.088(12) -0.013(8) 0.023(7) -0.004(5) 
O56 0.024(4) 0.025(5) 0.013(4) 0.005(4) 0.006(3) -0.007(4) 
O57 0.017(4) 0.031(6) 0.033(5) 0.002(4) 0.008(4) -0.005(4) 
O58 0.019(4) 0.041(6) 0.014(4) 0.005(4) 0.002(3) -0.001(4) 
O59 0.040(6) 0.026(6) 0.038(6) 0.006(5) 0.014(5) 0.002(5) 
O60 0.015(5) 0.024(6) 0.073(8) 0.013(5) 0.012(5) 0.001(4) 
O61 0.039(7) 0.063(9) 0.034(6) 0.032(6) -0.004(5) -0.016(6) 
O62 0.031(6) 0.079(10) 0.039(7) 0.020(6) -0.012(5) -0.029(6) 
O63 0.028(5) 0.023(6) 0.017(4) 0.000(4) 0.007(4) -0.002(4) 
N3A 0.115(15) 0.030(9) 0.048(9) -0.007(7) 0.059(10) -0.018(9) 
O75 0.054(8) 0.065(9) 0.018(5) 0.006(5) 0.004(5) -0.030(7) 
O81 0.019(5) 0.048(7) 0.039(6) -0.011(5) 0.005(4) 0.005(5) 
C1 0.029(7) 0.028(9) 0.026(7) 0.011(6) 0.010(6) -0.001(6) 
C44 0.074(14) 0.067(14) 0.043(10) -0.007(9) 0.041(10) -0.010(11) 
C48 0.022(6) 0.029(8) 0.018(6) 0.002(5) 0.003(5) 0.002(6) 
C49 0.065(12) 0.047(12) 0.021(7) 0.014(7) -0.012(8) -0.032(10) 
C53 0.022(6) 0.024(8) 0.023(6) -0.013(5) 0.013(5) -0.014(5) 
C54 0.025(7) 0.049(11) 0.043(9) 0.012(8) 0.017(7) -0.008(7) 
C55 0.089(17) 0.035(12) 0.12(2) -0.009(12) 0.073(16) -0.027(11) 
C56 0.086(15) 0.045(12) 0.020(7) -0.005(7) 0.007(8) -0.039(11) 
C58 0.047(11) 0.062(13) 0.020(7) 0.014(8) -0.006(7) -0.013(9) 
C59 0.035(8) 0.027(9) 0.037(8) 0.006(6) 0.026(7) 0.002(6) 
C61 0.062(12) 0.057(13) 0.082(15) -0.004(11) 0.059(12) -0.004(10) 
C62 0.020(7) 0.072(13) 0.019(7) 0.015(7) -0.001(6) 0.010(7) 
O98 0.065(8) 0.019(6) 0.025(5) -0.003(4) 0.004(5) 0.000(5) 
O99 0.090(10) 0.023(7) 0.077(9) -0.020(6) 0.065(9) -0.015(6) 
O100 0.033(6) 0.046(8) 0.050(7) 0.005(6) 0.014(5) -0.013(5) 
N3 0.036(7) 0.025(7) 0.019(5) -0.004(5) 0.012(5) -0.003(5) 
C2A 0.024(7) 0.058(12) 0.039(9) -0.018(8) 0.014(7) -0.005(7) 
C1A 0.024(8) 0.072(14) 0.056(11) 0.014(10) 0.012(8) -0.016(8) 
C3A 0.036(9) 0.072(13) 0.018(7) -0.009(7) 0.004(6) -0.018(9) 
O1A 0.031(5) 0.026(6) 0.034(6) 0.003(4) 0.016(5) 0.004(4) 
C12A 0.067(12) 0.053(12) 0.037(9) 0.014(8) 0.039(9) 0.001(9) 
C9A 0.030(8) 0.081(14) 0.026(7) -0.022(8) 0.017(6) -0.008(8) 
C10A 0.054(11) 0.030(11) 0.092(16) 0.011(10) 0.049(12) 0.009(8) 
C4A 0.45(7) 0.24(5) 0.033(13) 0.07(2) 0.09(3) 0.29(5) 
C5A 0.093(18) 0.15(3) 0.025(9) 0.014(12) 0.036(11) 0.062(18) 
C13A 0.28(4) 0.058(17) 0.12(2) -0.039(15) 0.18(3) -0.06(2) 
C7A 0.034(10) 0.17(3) 0.044(11) -0.012(14) 0.017(9) 0.039(13) 
C8A 0.23(3) 0.027(12) 0.038(10) -0.025(9) 0.059(16) -0.061(16) 
C11A 0.14(3) 0.043(14) 0.083(17) 0.014(12) 0.085(18) 0.035(15) 
C6A 0.26(5) 2.0(3) 0.10(2) 0.47(9) 0.16(3) 0.73(13) 
O3A 0.043(7) 0.067(10) 0.036(7) -0.006(6) 0.001(6) 0.007(7) 
O2A 0.079(11) 0.049(9) 0.078(10) -0.021(7) 0.054(9) -0.010(7) 
C14A 0.041(10) 0.073(16) 0.072(14) 0.015(11) 0.015(10) -0.038(10) 
C15A 0.039(11) 0.15(3) 0.036(10) 0.023(13) 0.008(8) -0.025(13) 
C20A 0.101(19) 0.052(15) 0.071(15) -0.029(11) 0.044(14) -0.048(13) 
C18A 0.15(3) 0.09(2) 0.053(13) -0.023(13) 0.045(16) -0.084(19) 
C21A 0.12(2) 0.051(14) 0.056(12) -0.038(11) 0.045(14) -0.055(14) 
C16A 0.21(4) 0.11(3) 0.048(15) 0.052(16) -0.001(19) -0.03(2) 
C17A 0.12(2) 0.11(2) 0.027(10) 0.009(12) 0.014(13) -0.015(19) 
C19A 0.16(3) 0.041(16) 0.13(3) 0.018(15) 0.08(2) 0.026(17) 
C22A 0.034(10) 0.16(3) 0.074(15) -0.083(17) 0.026(10) -0.015(13) 
C24A 0.044(10) 0.074(15) 0.080(15) 0.045(12) 0.049(11) 0.033(10) 
C23A 0.010(8) 0.36(6) 0.11(2) -0.15(3) 0.009(11) 0.012(17) 
C26A 0.047(11) 0.075(16) 0.057(12) 0.010(11) 0.019(10) 0.035(11) 
C25A 0.13(3) 0.061(18) 0.54(8) 0.14(3) 0.26(4) 0.070(18) 
C28A 0.022(7) 0.044(11) 0.050(10) 0.001(8) 0.015(7) -0.004(7) 
C27A 0.030(11) 0.09(2) 0.35(5) -0.13(3) 0.10(2) -0.032(12) 
O4A 0.27(3) 0.24(3) 1.12(12) -0.40(5) 0.55(6) -0.25(3) 
C30A 0.31(6) 0.08(2) 0.12(3) 0.009(18) 0.17(4) 0.01(3) 
C29A 0.15(3) 0.18(4) 0.13(3) 0.13(3) -0.12(2) -0.10(3) 
C31A 0.17(4) 0.43(10) 0.65(13) -0.34(10) 0.34(7) -0.16(5) 
C35A 0.027(8) 0.047(12) 0.051(11) 0.024(9) -0.023(7) -0.021(8) 
C36A 0.048(12) 0.11(2) 0.11(2) 0.086(18) -0.058(13) -0.059(14) 
O5A 0.018(5) 0.037(7) 0.049(7) 0.016(5) -0.002(5) -0.012(4) 
C38A 0.090(19) 0.11(2) 0.032(10) 0.022(12) -0.023(11) -0.048(17) 
C33A 0.082(16) 0.073(16) 0.027(9) 0.029(10) -0.004(10) -0.026(13) 
C37A 0.31(6) 0.11(3) 0.053(17) 0.019(17) -0.07(2) -0.13(3) 
C34A 0.15(3) 0.23(5) 0.061(18) 0.05(2) -0.087(19) -0.11(3) 
C39A 0.16(3) 0.16(3) 0.049(14) -0.063(18) 0.030(18) -0.06(3) 
C40A 0.042(10) 0.041(12) 0.13(2) 0.018(12) 0.059(13) 0.010(9) 
C41A 0.13(5) 0.32(9) 0.36(9) -0.25(8) -0.13(5) 0.12(5) 
 
_geom_special_details 
; 
 All esds (except the esd in the dihedral angle between two l.s. planes) 
 are estimated using the full covariance matrix.  The cell esds are taken 
 into account individually in the estimation of esds in distances, angles 
 and torsion angles; correlations between esds in cell parameters are only 
 used when they are defined by crystal symmetry.  An approximate (isotropic) 
 treatment of cell esds is used for estimating esds involving l.s. planes. 
; 
 
loop_ 
 _geom_bond_atom_site_label_1 
 _geom_bond_atom_site_label_2 
 _geom_bond_distance 
 _geom_bond_site_symmetry_2 
 _geom_bond_publ_flag 
Dy1 O79 2.310(8) . ? 
Dy1 O28 2.336(8) . ? 
Dy1 O96 2.347(8) . ? 
Dy1 O27 2.352(8) . ? 
Dy1 O32 2.378(8) . ? 
Dy1 O38 2.395(8) . ? 
Dy1 O25 2.397(8) . ? 
Dy1 O26 2.406(9) . ? 
Dy1 Co14 3.3032(16) . ? 
Dy1 Co16 3.3182(16) . ? 
Dy1 Dy2 3.9155(8) . ? 
Dy1 Dy3 3.9374(8) . ? 
Dy2 O77 2.311(9) . ? 
Dy2 O33 2.312(8) . ? 
Dy2 O40 2.324(8) . ? 
Dy2 O34 2.326(8) . ? 
Dy2 O25 2.374(8) . ? 
Dy2 O76 2.376(8) . ? 
Dy2 O38 2.402(8) . ? 
Dy2 O39 2.406(9) . ? 
Dy2 Co13 3.2829(17) . ? 
Dy2 Co16 3.3048(17) . ? 
Dy2 Dy3 3.8824(8) . ? 
Dy3 O104 2.287(8) . ? 
Dy3 O84 2.315(8) . ? 
Dy3 O31 2.324(8) . ? 
Dy3 O37 2.358(8) . ? 
Dy3 O25 2.365(8) . ? 
Dy3 O76 2.388(8) . ? 
Dy3 O32 2.422(8) . ? 
Dy3 O97 2.449(8) . ? 
Dy3 Co14 3.2959(16) . ? 
Dy3 Co13 3.2965(16) . ? 
Co13 O33 1.873(9) . ? 
Co13 O84 1.889(8) . ? 
Co13 O76 1.904(8) . ? 
Co13 O52 1.920(9) . ? 
Co13 O35 1.935(8) . ? 
Co13 N5 1.964(11) . ? 
Co14 O28 1.869(9) . ? 
Co14 O104 1.891(8) . ? 
Co14 O32 1.904(7) . ? 
Co14 O30 1.904(8) . ? 
Co14 O80 1.923(8) . ? 
Co14 N1 1.973(9) . ? 
Co16 O77 1.882(8) . ? 
Co16 O38 1.897(9) . ? 
Co16 O96 1.896(8) . ? 
Co16 O78 1.919(8) . ? 
Co16 O44 1.920(8) . ? 
Co16 N2 1.981(10) . ? 
O27 C12 1.271(15) . ? 
O28 C8 1.402(14) . ? 
O30 C4 1.277(15) . ? 
O31 C4 1.244(15) . ? 
O33 C41 1.408(15) . ? 
O34 C3 1.264(15) . ? 
O35 C3 1.289(15) . ? 
O37 C31 1.256(14) . ? 
O40 C27 1.250(15) . ? 
O44 C27 1.263(15) . ? 
O52 C31 1.252(16) . ? 
O77 C29 1.436(15) . ? 
O78 C12 1.264(14) . ? 
O79 C33 1.265(14) . ? 
O80 C33 1.262(13) . ? 
O84 C92 1.413(15) . ? 
O95 C11 1.422(18) . ? 
O95 H95 0.8202 . ? 
O96 C35 1.430(15) . ? 
O104 C6 1.402(14) . ? 
O105 C94 1.39(2) . ? 
O105 H105 0.8213 . ? 
N1 C10 1.503(15) . ? 
N1 C9 1.512(17) . ? 
N1 C7 1.519(16) . ? 
N2 C36 1.491(16) . ? 
N2 C17 1.511(14) . ? 
N2 C30 1.512(15) . ? 
N5 C91 1.515(16) . ? 
N5 C93 1.517(16) . ? 
N5 C90 1.537(18) . ? 
C3 C71 1.530(17) . ? 
C4 C5 1.548(18) . ? 
C5 C96 1.53(2) . ? 
C5 C97 1.53(2) . ? 
C5 C18A 1.52(2) . ? 
C6 C7 1.513(17) . ? 
C6 H6A 0.9700 . ? 
C6 H6B 0.9700 . ? 
C7 H7A 0.9700 . ? 
C7 H7B 0.9700 . ? 
C8 C9 1.513(17) . ? 
C8 H8A 0.9700 . ? 
C8 H8B 0.9700 . ? 
C9 H9A 0.9700 . ? 
C9 H9B 0.9700 . ? 
C10 C11 1.510(17) . ? 
C10 H10A 0.9700 . ? 
C10 H10B 0.9700 . ? 
C11 H11A 0.9700 . ? 
C11 H11B 0.9700 . ? 
C12 C95 1.505(18) . ? 
C17 C83 1.503(19) . ? 
C17 H17A 0.9700 . ? 
C17 H17B 0.9700 . ? 
C27 C28 1.549(17) . ? 
C28 C78 1.51(2) . ? 
C28 C77 1.54(2) . ? 
C28 C79 1.57(2) . ? 
C29 C30 1.501(18) . ? 
C29 H29A 0.9700 . ? 
C29 H29B 0.9700 . ? 
C30 H30A 0.9700 . ? 
C30 H30B 0.9700 . ? 
C31 C32 1.543(18) . ? 
C32 C86 1.51(2) . ? 
C32 C88 1.516(19) . ? 
C32 C87 1.54(2) . ? 
C33 C34 1.539(17) . ? 
C34 C68 1.53(2) . ? 
C34 C70 1.541(18) . ? 
C34 C69 1.56(2) . ? 
C35 C36 1.519(17) . ? 
C35 H35A 0.9700 . ? 
C35 H35B 0.9700 . ? 
C36 H36A 0.9700 . ? 
C36 H36B 0.9700 . ? 
C41 C90 1.50(2) . ? 
C41 H41A 0.9700 . ? 
C41 H41B 0.9700 . ? 
C68 H68A 0.9600 . ? 
C68 H68B 0.9600 . ? 
C68 H68C 0.9600 . ? 
C69 H69A 0.9600 . ? 
C69 H69B 0.9600 . ? 
C69 H69C 0.9600 . ? 
C70 H70A 0.9600 . ? 
C70 H70B 0.9600 . ? 
C70 H70C 0.9600 . ? 
C71 C72 1.51(2) . ? 
C71 C1A 1.50(2) . ? 
C71 C73 1.52(2) . ? 
C72 H72A 0.9600 . ? 
C72 H72B 0.9600 . ? 
C72 H72C 0.9600 . ? 
C73 H73A 0.9601 . ? 
C73 H73B 0.9601 . ? 
C73 H73C 0.9601 . ? 
C77 H77A 0.9630 . ? 
C77 H77B 0.9629 . ? 
C77 H77C 0.9629 . ? 
C78 H78A 0.9600 . ? 
C78 H78B 0.9600 . ? 
C78 H78C 0.9600 . ? 
C79 H79A 0.9600 . ? 
C79 H79B 0.9600 . ? 
C79 H79C 0.9600 . ? 
C83 O1A 1.431(18) . ? 
C83 H83A 0.9700 . ? 
C83 H83B 0.9700 . ? 
C86 H86A 0.9600 . ? 
C86 H86B 0.9600 . ? 
C86 H86C 0.9600 . ? 
C87 H87A 0.9600 . ? 
C87 H87B 0.9600 . ? 
C87 H87C 0.9600 . ? 
C88 H88A 0.9600 . ? 
C88 H88B 0.9600 . ? 
C88 H88C 0.9600 . ? 
C90 H90A 0.9700 . ? 
C90 H90B 0.9700 . ? 
C91 C92 1.480(19) . ? 
C91 H91A 0.9700 . ? 
C91 H91B 0.9700 . ? 
C92 H92A 0.9700 . ? 
C92 H92B 0.9700 . ? 
C93 C94 1.507(18) . ? 
C93 H93A 0.9700 . ? 
C93 H93B 0.9700 . ? 
C94 H94A 0.9700 . ? 
C94 H94B 0.9700 . ? 
C95 C4A 1.41(3) . ? 
C95 C5A 1.50(2) . ? 
C95 C39A 1.66(4) . ? 
C96 H96A 0.9600 . ? 
C96 H96B 0.9600 . ? 
C96 H96C 0.9600 . ? 
C97 H97A 0.9601 . ? 
C97 H97B 0.9601 . ? 
C97 H97C 0.9601 . ? 
Dy6 O63 2.307(9) . ? 
Dy6 O9 2.324(9) . ? 
Dy6 O24 2.332(10) . ? 
Dy6 O11 2.344(9) . ? 
Dy6 O7 2.379(9) . ? 
Dy6 O1 2.384(9) . ? 
Dy6 O8 2.399(9) . ? 
Dy6 O59 2.429(11) . ? 
Dy6 Co17 3.2953(17) . ? 
Dy6 Co23 3.305(2) . ? 
Dy6 Dy9 3.8982(8) . ? 
Dy6 Dy11 3.9267(8) . ? 
Dy9 O6 2.294(9) . ? 
Dy9 O5 2.308(10) . ? 
Dy9 O22 2.326(9) . ? 
Dy9 O57 2.336(10) . ? 
Dy9 O1 2.378(10) . ? 
Dy9 O7 2.382(8) . ? 
Dy9 O4 2.398(9) . ? 
Dy9 O81 2.461(11) . ? 
Dy9 Co21 3.2805(19) . ? 
Dy9 Co17 3.2897(17) . ? 
Dy9 Dy11 3.9363(9) . ? 
Dy11 O20 2.279(13) . ? 
Dy11 O60 2.324(12) . ? 
Dy11 O62 2.344(11) . ? 
Dy11 O61 2.363(11) . ? 
Dy11 O1 2.386(8) . ? 
Dy11 O4 2.402(10) . ? 
Dy11 O8 2.405(9) . ? 
Dy11 O2 2.416(11) . ? 
Dy11 Co23 3.284(2) . ? 
Dy11 Co21 3.296(2) . ? 
Co17 O6 1.876(9) . ? 
Co17 O63 1.880(10) . ? 
Co17 O58 1.907(9) . ? 
Co17 O56 1.910(9) . ? 
Co17 O7 1.921(8) . ? 
Co17 N1A 1.993(12) . ? 
Co21 O60 1.869(11) . ? 
Co21 O5 1.901(10) . ? 
Co21 O4 1.903(10) . ? 
Co21 O5A 1.916(11) . ? 
Co21 O3 1.917(10) . ? 
Co21 N2A 1.967(14) . ? 
Co23 O8 1.884(10) . ? 
Co23 O20 1.891(11) . ? 
Co23 O24 1.892(10) . ? 
Co23 O75 1.912(11) . ? 
Co23 O10 1.915(10) . ? 
Co23 N3A 1.943(15) . ? 
O3 C53 1.254(17) . ? 
O5 C23A 1.38(2) . ? 
O6 C22A 1.372(19) . ? 
O9 C1 1.263(17) . ? 
O10 C1 1.224(18) . ? 
O11 C62 1.228(16) . ? 
N1A C9A 1.481(19) . ? 
N1A C8A 1.50(2) . ? 
N1A C2A 1.47(2) . ? 
O20 C21A 1.43(2) . ? 
O22 C48 1.263(15) . ? 
O24 C10A 1.42(2) . ? 
N2A C27A 1.47(2) . ? 
N2A C26A 1.47(3) . ? 
N2A C24A 1.49(3) . ? 
O56 C48 1.288(17) . ? 
O57 C53 1.241(15) . ? 
O58 C62 1.298(18) . ? 
O60 C25A 1.39(2) . ? 
O61 C58 1.26(2) . ? 
O62 C35A 1.30(2) . ? 
O63 C56 1.356(19) . ? 
N3A C11A 1.43(3) . ? 
N3A C12A 1.47(2) . ? 
N3A C20A 1.57(3) . ? 
O75 C58 1.27(2) . ? 
C1 C59 1.539(19) . ? 
C44 C59 1.55(2) . ? 
C44 H44A 0.9600 . ? 
C44 H44B 0.9600 . ? 
C44 H44C 0.9600 . ? 
C48 C49 1.53(2) . ? 
C49 C29A 1.47(3) . ? 
C49 C19A 1.45(3) . ? 
C49 C30A 1.49(4) . ? 
C53 C54 1.53(2) . ? 
C54 C15A 1.55(3) . ? 
C54 C55 1.54(3) . ? 
C54 C14A 1.57(2) . ? 
C55 H55A 0.9600 . ? 
C55 H55B 0.9600 . ? 
C55 H55C 0.9600 . ? 
C56 C8A 1.41(2) . ? 
C56 H56 0.9300 . ? 
C58 C33A 1.57(2) . ? 
C59 C61 1.49(3) . ? 
C59 C40A 1.51(2) . ? 
C61 H61A 0.9600 . ? 
C61 H61B 0.9600 . ? 
C61 H61C 0.9600 . ? 
C62 C6A 1.66(5) . ? 
C62 C31A 2.05(8) . ? 
O98 N3 1.246(15) . ? 
O98 H98 0.8208 . ? 
O99 N3 1.238(16) . ? 
O99 H99 0.8220 . ? 
O100 N3 1.256(16) . ? 
O100 H100 0.8202 . ? 
C2A C3A 1.55(2) . ? 
C2A H2A1 0.9700 . ? 
C2A H2A2 0.9700 . ? 
C1A H1A1 0.9600 . ? 
C1A H1A2 0.9600 . ? 
C1A H1A3 0.9600 . ? 
C3A O3A 1.36(2) . ? 
C3A H3A1 0.9700 . ? 
C3A H3A2 0.9700 . ? 
O1A H1A 0.8200 . ? 
C12A C13A 1.42(3) . ? 
C12A H12A 0.9300 . ? 
C9A C22A 1.46(2) . ? 
C9A H9A1 0.9700 . ? 
C9A H9A2 0.9700 . ? 
C10A C11A 1.64(3) . ? 
C10A H10C 0.9700 . ? 
C10A H10D 0.9700 . ? 
C4A H4A1 0.9603 . ? 
C4A H4A2 0.9602 . ? 
C4A H4A3 0.9603 . ? 
C5A H5A1 0.9601 . ? 
C5A H5A2 0.9601 . ? 
C5A H5A3 0.9601 . ? 
C13A O2A 1.46(3) . ? 
C13A H13A 0.9700 . ? 
C13A H13B 0.9700 . ? 
C7A C6A 1.33(6) . ? 
C7A C31A 2.00(8) . ? 
C7A H7A 0.9300 . ? 
C8A H8A 0.9300 . ? 
C11A H11C 0.9700 . ? 
C11A H11D 0.9700 . ? 
C6A C31A 1.03(11) . ? 
C6A H6A1 0.9800 . ? 
O3A H3A 0.8200 . ? 
O2A H2A 0.8200 . ? 
C14A H14A 0.9600 . ? 
C14A H14B 0.9600 . ? 
C14A H14C 0.9600 . ? 
C15A H15A 0.9600 . ? 
C15A H15B 0.9600 . ? 
C15A H15C 0.9600 . ? 
C20A C21A 1.40(3) . ? 
C20A H20A 0.9700 . ? 
C20A H20B 0.9700 . ? 
C18A H18A 0.9601 . ? 
C18A H18B 0.9601 . ? 
C18A H18C 0.9601 . ? 
C21A H21A 0.9300 . ? 
C16A C33A 1.34(4) . ? 
C16A H16A 0.9600 . ? 
C16A H16B 0.9600 . ? 
C16A H16C 0.9600 . ? 
C17A C33A 1.52(4) . ? 
C17A H17C 0.9600 . ? 
C17A H17D 0.9600 . ? 
C17A H17E 0.9600 . ? 
C19A H19A 0.9600 . ? 
C19A H19B 0.9600 . ? 
C19A H19C 0.9600 . ? 
C22A H22A 0.9700 . ? 
C22A H22B 0.9700 . ? 
C24A C23A 1.40(3) . ? 
C24A H24A 0.9300 . ? 
C23A H23A 0.9300 . ? 
C26A C25A 1.36(3) . ? 
C26A H26A 0.9300 . ? 
C25A H25A 0.9300 . ? 
C28A O4A 1.21(3) . ? 
C28A C27A 1.44(2) . ? 
C28A H28A 0.9300 . ? 
C27A H27A 0.9700 . ? 
C27A H27B 0.9700 . ? 
C30A H30C 0.9600 . ? 
C30A H30D 0.9600 . ? 
C30A H30E 0.9600 . ? 
C29A H29C 1.0218 . ? 
C29A H29D 1.0203 . ? 
C29A H29E 1.0203 . ? 
C31A H31A 0.9800 . ? 
C35A O5A 1.25(2) . ? 
C35A C36A 1.54(3) . ? 
C36A C37A 1.28(3) . ? 
C36A C38A 1.40(3) . ? 
C36A C41A 1.91(7) . ? 
C38A H38A 0.9600 . ? 
C38A H38B 0.9600 . ? 
C38A H38C 0.9600 . ? 
C33A C34A 1.48(3) . ? 
C37A H37A 0.9600 . ? 
C37A H37B 0.9600 . ? 
C37A H37C 0.9600 . ? 
C34A H34A 0.9652 . ? 
C34A H34B 0.9648 . ? 
C34A H34C 0.9650 . ? 
C39A H39A 0.9603 . ? 
C39A H39B 0.9603 . ? 
C39A H39C 0.9603 . ? 
C40A H40A 0.9600 . ? 
C40A H40B 0.9600 . ? 
C40A H40C 0.9600 . ? 
C41A H41C 0.9874 . ? 
C41A H41D 0.9885 . ? 
C41A H41E 0.9875 . ? 
 
loop_ 
 _geom_angle_atom_site_label_1 
 _geom_angle_atom_site_label_2 
 _geom_angle_atom_site_label_3 
 _geom_angle 
 _geom_angle_site_symmetry_1 
 _geom_angle_site_symmetry_3 
 _geom_angle_publ_flag 
O79 Dy1 O28 76.4(3) . . ? 
O79 Dy1 O96 90.4(3) . . ? 
O28 Dy1 O96 145.6(3) . . ? 
O79 Dy1 O27 76.3(3) . . ? 
O28 Dy1 O27 127.7(3) . . ? 
O96 Dy1 O27 77.6(3) . . ? 
O79 Dy1 O32 75.5(3) . . ? 
O28 Dy1 O32 67.2(3) . . ? 
O96 Dy1 O32 78.8(3) . . ? 
O27 Dy1 O32 142.8(3) . . ? 
O79 Dy1 O38 145.0(3) . . ? 
O28 Dy1 O38 136.7(3) . . ? 
O96 Dy1 O38 67.3(3) . . ? 
O27 Dy1 O38 72.8(3) . . ? 
O32 Dy1 O38 122.6(3) . . ? 
O79 Dy1 O25 142.2(3) . . ? 
O28 Dy1 O25 78.7(3) . . ? 
O96 Dy1 O25 94.4(3) . . ? 
O27 Dy1 O25 141.3(3) . . ? 
O32 Dy1 O25 68.8(3) . . ? 
O38 Dy1 O25 69.2(3) . . ? 
O79 Dy1 O26 111.4(3) . . ? 
O28 Dy1 O26 72.3(3) . . ? 
O96 Dy1 O26 141.6(3) . . ? 
O27 Dy1 O26 77.6(3) . . ? 
O32 Dy1 O26 135.9(3) . . ? 
O38 Dy1 O26 77.6(3) . . ? 
O25 Dy1 O26 87.0(3) . . ? 
O79 Dy1 Co14 67.6(2) . . ? 
O28 Dy1 Co14 33.4(2) . . ? 
O96 Dy1 Co14 112.1(2) . . ? 
O27 Dy1 Co14 142.3(2) . . ? 
O32 Dy1 Co14 34.53(18) . . ? 
O38 Dy1 Co14 144.9(2) . . ? 
O25 Dy1 Co14 75.93(19) . . ? 
O26 Dy1 Co14 105.5(2) . . ? 
O79 Dy1 Co16 116.6(2) . . ? 
O28 Dy1 Co16 164.2(2) . . ? 
O96 Dy1 Co16 33.9(2) . . ? 
O27 Dy1 Co16 66.7(2) . . ? 
O32 Dy1 Co16 105.89(18) . . ? 
O38 Dy1 Co16 34.2(2) . . ? 
O25 Dy1 Co16 85.51(18) . . ? 
O26 Dy1 Co16 108.4(2) . . ? 
Co14 Dy1 Co16 140.21(4) . . ? 
O79 Dy1 Dy2 162.3(2) . . ? 
O28 Dy1 Dy2 111.4(2) . . ? 
O96 Dy1 Dy2 74.28(19) . . ? 
O27 Dy1 Dy2 108.1(2) . . ? 
O32 Dy1 Dy2 92.50(18) . . ? 
O38 Dy1 Dy2 35.3(2) . . ? 
O25 Dy1 Dy2 34.66(18) . . ? 
O26 Dy1 Dy2 86.2(2) . . ? 
Co14 Dy1 Dy2 109.53(3) . . ? 
Co16 Dy1 Dy2 53.60(3) . . ? 
O79 Dy1 Dy3 110.7(2) . . ? 
O28 Dy1 Dy3 73.5(2) . . ? 
O96 Dy1 Dy3 82.1(2) . . ? 
O27 Dy1 Dy3 158.6(2) . . ? 
O32 Dy1 Dy3 35.27(19) . . ? 
O38 Dy1 Dy3 93.33(19) . . ? 
O25 Dy1 Dy3 34.0(2) . . ? 
O26 Dy1 Dy3 116.0(2) . . ? 
Co14 Dy1 Dy3 53.28(3) . . ? 
Co16 Dy1 Dy3 92.64(3) . . ? 
Dy2 Dy1 Dy3 59.258(13) . . ? 
O77 Dy2 O33 145.0(3) . . ? 
O77 Dy2 O40 79.0(3) . . ? 
O33 Dy2 O40 124.6(3) . . ? 
O77 Dy2 O34 85.8(3) . . ? 
O33 Dy2 O34 77.7(3) . . ? 
O40 Dy2 O34 74.9(3) . . ? 
O77 Dy2 O25 94.2(3) . . ? 
O33 Dy2 O25 82.0(3) . . ? 
O40 Dy2 O25 140.7(3) . . ? 
O34 Dy2 O25 143.7(3) . . ? 
O77 Dy2 O76 77.9(3) . . ? 
O33 Dy2 O76 68.0(3) . . ? 
O40 Dy2 O76 142.6(3) . . ? 
O34 Dy2 O76 74.5(3) . . ? 
O25 Dy2 O76 70.1(3) . . ? 
O77 Dy2 O38 67.1(3) . . ? 
O33 Dy2 O38 140.0(3) . . ? 
O40 Dy2 O38 72.3(3) . . ? 
O34 Dy2 O38 140.6(3) . . ? 
O25 Dy2 O38 69.5(3) . . ? 
O76 Dy2 O38 123.2(3) . . ? 
O77 Dy2 O39 141.8(3) . . ? 
O33 Dy2 O39 73.0(3) . . ? 
O40 Dy2 O39 76.4(3) . . ? 
O34 Dy2 O39 114.9(3) . . ? 
O25 Dy2 O39 86.9(3) . . ? 
O76 Dy2 O39 136.8(3) . . ? 
O38 Dy2 O39 77.8(3) . . ? 
O77 Dy2 Co13 111.3(2) . . ? 
O33 Dy2 Co13 33.8(2) . . ? 
O40 Dy2 Co13 140.3(2) . . ? 
O34 Dy2 Co13 68.1(2) . . ? 
O25 Dy2 Co13 78.3(2) . . ? 
O76 Dy2 Co13 34.9(2) . . ? 
O38 Dy2 Co13 147.35(19) . . ? 
O39 Dy2 Co13 106.3(2) . . ? 
O77 Dy2 Co16 33.6(2) . . ? 
O33 Dy2 Co16 167.9(2) . . ? 
O40 Dy2 Co16 66.8(2) . . ? 
O34 Dy2 Co16 111.1(2) . . ? 
O25 Dy2 Co16 86.2(2) . . ? 
O76 Dy2 Co16 105.7(2) . . ? 
O38 Dy2 Co16 34.4(2) . . ? 
O39 Dy2 Co16 108.8(2) . . ? 
Co13 Dy2 Co16 140.54(4) . . ? 
O77 Dy2 Dy3 82.1(2) . . ? 
O33 Dy2 Dy3 75.1(2) . . ? 
O40 Dy2 Dy3 160.1(2) . . ? 
O34 Dy2 Dy3 109.9(2) . . ? 
O25 Dy2 Dy3 34.9(2) . . ? 
O76 Dy2 Dy3 35.51(19) . . ? 
O38 Dy2 Dy3 94.6(2) . . ? 
O39 Dy2 Dy3 116.3(2) . . ? 
Co13 Dy2 Dy3 54.00(3) . . ? 
Co16 Dy2 Dy3 93.85(3) . . ? 
O77 Dy2 Dy1 73.9(2) . . ? 
O33 Dy2 Dy1 115.1(2) . . ? 
O40 Dy2 Dy1 107.6(2) . . ? 
O34 Dy2 Dy1 158.4(2) . . ? 
O25 Dy2 Dy1 35.04(19) . . ? 
O76 Dy2 Dy1 93.69(19) . . ? 
O38 Dy2 Dy1 35.23(19) . . ? 
O39 Dy2 Dy1 86.2(2) . . ? 
Co13 Dy2 Dy1 112.12(3) . . ? 
Co16 Dy2 Dy1 53.92(3) . . ? 
Dy3 Dy2 Dy1 60.652(14) . . ? 
O104 Dy3 O84 83.7(3) . . ? 
O104 Dy3 O31 76.8(3) . . ? 
O84 Dy3 O31 126.5(3) . . ? 
O104 Dy3 O37 124.5(3) . . ? 
O84 Dy3 O37 75.3(3) . . ? 
O31 Dy3 O37 76.0(3) . . ? 
O104 Dy3 O25 80.9(3) . . ? 
O84 Dy3 O25 82.4(3) . . ? 
O31 Dy3 O25 140.3(3) . . ? 
O37 Dy3 O25 143.0(3) . . ? 
O104 Dy3 O76 141.4(3) . . ? 
O84 Dy3 O76 68.1(3) . . ? 
O31 Dy3 O76 141.2(3) . . ? 
O37 Dy3 O76 74.2(3) . . ? 
O25 Dy3 O76 70.1(3) . . ? 
O104 Dy3 O32 68.1(3) . . ? 
O84 Dy3 O32 141.8(3) . . ? 
O31 Dy3 O32 72.7(3) . . ? 
O37 Dy3 O32 142.0(3) . . ? 
O25 Dy3 O32 68.6(3) . . ? 
O76 Dy3 O32 120.3(3) . . ? 
O104 Dy3 O97 136.3(3) . . ? 
O84 Dy3 O97 138.3(3) . . ? 
O31 Dy3 O97 82.4(3) . . ? 
O37 Dy3 O97 85.9(3) . . ? 
O25 Dy3 O97 91.8(3) . . ? 
O76 Dy3 O97 71.1(3) . . ? 
O32 Dy3 O97 69.2(3) . . ? 
O104 Dy3 Co14 33.9(2) . . ? 
O84 Dy3 Co14 115.9(2) . . ? 
O31 Dy3 Co14 66.7(2) . . ? 
O37 Dy3 Co14 140.1(2) . . ? 
O25 Dy3 Co14 76.46(19) . . ? 
O76 Dy3 Co14 145.56(19) . . ? 
O32 Dy3 Co14 34.83(17) . . ? 
O97 Dy3 Co14 102.5(2) . . ? 
O104 Dy3 Co13 115.8(2) . . ? 
O84 Dy3 Co13 33.96(19) . . ? 
O31 Dy3 Co13 141.3(2) . . ? 
O37 Dy3 Co13 66.8(2) . . ? 
O25 Dy3 Co13 78.2(2) . . ? 
O76 Dy3 Co13 34.7(2) . . ? 
O32 Dy3 Co13 145.61(19) . . ? 
O97 Dy3 Co13 104.4(2) . . ? 
Co14 Dy3 Co13 143.27(5) . . ? 
O104 Dy3 Dy2 113.8(2) . . ? 
O84 Dy3 Dy2 75.3(2) . . ? 
O31 Dy3 Dy2 157.7(2) . . ? 
O37 Dy3 Dy2 109.4(2) . . ? 
O25 Dy3 Dy2 35.07(19) . . ? 
O76 Dy3 Dy2 35.32(19) . . ? 
O32 Dy3 Dy2 92.61(18) . . ? 
O97 Dy3 Dy2 76.6(2) . . ? 
Co14 Dy3 Dy2 110.48(3) . . ? 
Co13 Dy3 Dy2 53.68(3) . . ? 
O104 Dy3 Dy1 75.3(2) . . ? 
O84 Dy3 Dy1 115.2(2) . . ? 
O31 Dy3 Dy1 107.2(2) . . ? 
O37 Dy3 Dy1 159.6(2) . . ? 
O25 Dy3 Dy1 34.5(2) . . ? 
O76 Dy3 Dy1 92.96(19) . . ? 
O32 Dy3 Dy1 34.53(19) . . ? 
O97 Dy3 Dy1 74.8(2) . . ? 
Co14 Dy3 Dy1 53.45(3) . . ? 
Co13 Dy3 Dy1 111.27(3) . . ? 
Dy2 Dy3 Dy1 60.090(14) . . ? 
O33 Co13 O84 91.8(4) . . ? 
O33 Co13 O76 88.0(4) . . ? 
O84 Co13 O76 87.9(3) . . ? 
O33 Co13 O52 177.6(4) . . ? 
O84 Co13 O52 89.5(4) . . ? 
O76 Co13 O52 94.1(4) . . ? 
O33 Co13 O35 92.9(4) . . ? 
O84 Co13 O35 175.3(4) . . ? 
O76 Co13 O35 91.3(3) . . ? 
O52 Co13 O35 85.9(4) . . ? 
O33 Co13 N5 86.3(4) . . ? 
O84 Co13 N5 87.8(4) . . ? 
O76 Co13 N5 172.7(4) . . ? 
O52 Co13 N5 91.7(4) . . ? 
O35 Co13 N5 93.4(4) . . ? 
O33 Co13 Dy2 43.4(3) . . ? 
O84 Co13 Dy2 97.1(2) . . ? 
O76 Co13 Dy2 45.5(2) . . ? 
O52 Co13 Dy2 138.4(3) . . ? 
O35 Co13 Dy2 85.6(2) . . ? 
N5 Co13 Dy2 129.3(3) . . ? 
O33 Co13 Dy3 96.6(3) . . ? 
O84 Co13 Dy3 43.2(2) . . ? 
O76 Co13 Dy3 45.5(2) . . ? 
O52 Co13 Dy3 85.8(2) . . ? 
O35 Co13 Dy3 135.1(3) . . ? 
N5 Co13 Dy3 130.9(3) . . ? 
Dy2 Co13 Dy3 72.32(3) . . ? 
O28 Co14 O104 91.7(4) . . ? 
O28 Co14 O32 87.5(4) . . ? 
O104 Co14 O32 88.1(3) . . ? 
O28 Co14 O30 177.3(4) . . ? 
O104 Co14 O30 91.0(4) . . ? 
O32 Co14 O30 92.6(3) . . ? 
O28 Co14 O80 91.7(4) . . ? 
O104 Co14 O80 176.6(4) . . ? 
O32 Co14 O80 92.0(3) . . ? 
O30 Co14 O80 85.7(4) . . ? 
O28 Co14 N1 87.8(4) . . ? 
O104 Co14 N1 87.0(4) . . ? 
O32 Co14 N1 173.1(4) . . ? 
O30 Co14 N1 92.3(4) . . ? 
O80 Co14 N1 93.1(4) . . ? 
O28 Co14 Dy3 96.5(2) . . ? 
O104 Co14 Dy3 42.4(2) . . ? 
O32 Co14 Dy3 46.6(2) . . ? 
O30 Co14 Dy3 85.5(2) . . ? 
O80 Co14 Dy3 137.1(3) . . ? 
N1 Co14 Dy3 129.1(3) . . ? 
O28 Co14 Dy1 43.6(3) . . ? 
O104 Co14 Dy1 97.8(2) . . ? 
O32 Co14 Dy1 45.1(2) . . ? 
O30 Co14 Dy1 136.0(2) . . ? 
O80 Co14 Dy1 84.7(3) . . ? 
N1 Co14 Dy1 131.0(3) . . ? 
Dy3 Co14 Dy1 73.26(3) . . ? 
O77 Co16 O38 87.2(4) . . ? 
O77 Co16 O96 88.5(4) . . ? 
O38 Co16 O96 87.8(4) . . ? 
O77 Co16 O78 178.7(4) . . ? 
O38 Co16 O78 92.4(4) . . ? 
O96 Co16 O78 92.7(4) . . ? 
O77 Co16 O44 91.9(4) . . ? 
O38 Co16 O44 93.7(4) . . ? 
O96 Co16 O44 178.5(4) . . ? 
O78 Co16 O44 86.9(4) . . ? 
O77 Co16 N2 87.0(4) . . ? 
O38 Co16 N2 173.0(4) . . ? 
O96 Co16 N2 88.1(4) . . ? 
O78 Co16 N2 93.4(4) . . ? 
O44 Co16 N2 90.5(4) . . ? 
O77 Co16 Dy2 42.8(3) . . ? 
O38 Co16 Dy2 45.7(2) . . ? 
O96 Co16 Dy2 96.1(2) . . ? 
O78 Co16 Dy2 136.5(3) . . ? 
O44 Co16 Dy2 85.1(3) . . ? 
N2 Co16 Dy2 129.3(3) . . ? 
O77 Co16 Dy1 95.0(3) . . ? 
O38 Co16 Dy1 45.2(3) . . ? 
O96 Co16 Dy1 43.7(3) . . ? 
O78 Co16 Dy1 85.6(2) . . ? 
O44 Co16 Dy1 137.6(3) . . ? 
N2 Co16 Dy1 131.5(3) . . ? 
Dy2 Co16 Dy1 72.48(3) . . ? 
Dy3 O25 Dy2 110.0(3) . . ? 
Dy3 O25 Dy1 111.6(3) . . ? 
Dy2 O25 Dy1 110.3(3) . . ? 
C12 O27 Dy1 133.5(8) . . ? 
C8 O28 Co14 108.4(7) . . ? 
C8 O28 Dy1 134.7(8) . . ? 
Co14 O28 Dy1 103.0(4) . . ? 
C4 O30 Co14 126.8(8) . . ? 
C4 O31 Dy3 134.1(8) . . ? 
Co14 O32 Dy1 100.4(3) . . ? 
Co14 O32 Dy3 98.5(3) . . ? 
Dy1 O32 Dy3 110.2(3) . . ? 
C41 O33 Co13 109.6(8) . . ? 
C41 O33 Dy2 131.9(8) . . ? 
Co13 O33 Dy2 102.8(4) . . ? 
C3 O34 Dy2 133.1(8) . . ? 
C3 O35 Co13 126.4(7) . . ? 
C31 O37 Dy3 132.4(9) . . ? 
Co16 O38 Dy1 100.6(4) . . ? 
Co16 O38 Dy2 99.8(3) . . ? 
Dy1 O38 Dy2 109.4(3) . . ? 
C27 O40 Dy2 132.2(8) . . ? 
C27 O44 Co16 126.1(8) . . ? 
C31 O52 Co13 126.9(8) . . ? 
Co13 O76 Dy2 99.6(4) . . ? 
Co13 O76 Dy3 99.7(3) . . ? 
Dy2 O76 Dy3 109.2(3) . . ? 
C29 O77 Co16 113.2(7) . . ? 
C29 O77 Dy2 137.2(7) . . ? 
Co16 O77 Dy2 103.6(4) . . ? 
C12 O78 Co16 127.6(8) . . ? 
C33 O79 Dy1 133.4(8) . . ? 
C33 O80 Co14 127.6(8) . . ? 
C92 O84 Co13 111.9(7) . . ? 
C92 O84 Dy3 145.3(8) . . ? 
Co13 O84 Dy3 102.8(3) . . ? 
C11 O95 H95 109.5 . . ? 
C35 O96 Co16 107.1(7) . . ? 
C35 O96 Dy1 136.6(7) . . ? 
Co16 O96 Dy1 102.4(4) . . ? 
C6 O104 Co14 113.4(7) . . ? 
C6 O104 Dy3 141.8(7) . . ? 
Co14 O104 Dy3 103.7(3) . . ? 
C94 O105 H105 109.7 . . ? 
C10 N1 C9 112.0(10) . . ? 
C10 N1 C7 111.4(9) . . ? 
C9 N1 C7 110.7(10) . . ? 
C10 N1 Co14 113.0(8) . . ? 
C9 N1 Co14 105.7(7) . . ? 
C7 N1 Co14 103.5(7) . . ? 
C36 N2 C17 112.1(10) . . ? 
C36 N2 C30 111.7(9) . . ? 
C17 N2 C30 111.8(9) . . ? 
C36 N2 Co16 105.5(7) . . ? 
C17 N2 Co16 112.5(7) . . ? 
C30 N2 Co16 102.6(8) . . ? 
C91 N5 C93 111.9(10) . . ? 
C91 N5 C90 109.7(11) . . ? 
C93 N5 C90 110.7(10) . . ? 
C91 N5 Co13 103.9(7) . . ? 
C93 N5 Co13 112.7(8) . . ? 
C90 N5 Co13 107.7(8) . . ? 
O34 C3 O35 126.4(11) . . ? 
O34 C3 C71 117.2(11) . . ? 
O35 C3 C71 116.3(11) . . ? 
O31 C4 O30 126.3(12) . . ? 
O31 C4 C5 117.4(11) . . ? 
O30 C4 C5 116.4(11) . . ? 
C96 C5 C97 109.0(14) . . ? 
C96 C5 C18A 107.4(16) . . ? 
C97 C5 C18A 112.8(18) . . ? 
C96 C5 C4 112.8(12) . . ? 
C97 C5 C4 109.1(11) . . ? 
C18A C5 C4 105.7(13) . . ? 
O104 C6 C7 110.2(11) . . ? 
O104 C6 H6A 109.6 . . ? 
C7 C6 H6A 109.6 . . ? 
O104 C6 H6B 109.6 . . ? 
C7 C6 H6B 109.6 . . ? 
H6A C6 H6B 108.1 . . ? 
N1 C7 C6 107.5(10) . . ? 
N1 C7 H7A 110.2 . . ? 
C6 C7 H7A 110.2 . . ? 
N1 C7 H7B 110.2 . . ? 
C6 C7 H7B 110.2 . . ? 
H7A C7 H7B 108.5 . . ? 
O28 C8 C9 107.1(10) . . ? 
O28 C8 H8A 110.3 . . ? 
C9 C8 H8A 110.3 . . ? 
O28 C8 H8B 110.3 . . ? 
C9 C8 H8B 110.3 . . ? 
H8A C8 H8B 108.5 . . ? 
N1 C9 C8 107.7(10) . . ? 
N1 C9 H9A 110.2 . . ? 
C8 C9 H9A 110.2 . . ? 
N1 C9 H9B 110.2 . . ? 
C8 C9 H9B 110.2 . . ? 
H9A C9 H9B 108.5 . . ? 
N1 C10 C11 117.2(11) . . ? 
N1 C10 H10A 108.0 . . ? 
C11 C10 H10A 108.0 . . ? 
N1 C10 H10B 108.0 . . ? 
C11 C10 H10B 108.0 . . ? 
H10A C10 H10B 107.2 . . ? 
O95 C11 C10 116.3(11) . . ? 
O95 C11 H11A 108.2 . . ? 
C10 C11 H11A 108.2 . . ? 
O95 C11 H11B 108.2 . . ? 
C10 C11 H11B 108.2 . . ? 
H11A C11 H11B 107.4 . . ? 
O78 C12 O27 125.9(11) . . ? 
O78 C12 C95 115.6(11) . . ? 
O27 C12 C95 118.5(11) . . ? 
N2 C17 C83 116.5(10) . . ? 
N2 C17 H17A 108.1 . . ? 
C83 C17 H17A 108.2 . . ? 
N2 C17 H17B 108.2 . . ? 
C83 C17 H17B 108.2 . . ? 
H17A C17 H17B 107.3 . . ? 
O40 C27 O44 127.4(11) . . ? 
O40 C27 C28 116.9(11) . . ? 
O44 C27 C28 115.7(11) . . ? 
C78 C28 C27 111.3(11) . . ? 
C78 C28 C77 111.7(14) . . ? 
C27 C28 C77 107.6(11) . . ? 
C78 C28 C79 108.9(12) . . ? 
C27 C28 C79 108.4(11) . . ? 
C77 C28 C79 108.7(13) . . ? 
O77 C29 C30 110.9(10) . . ? 
O77 C29 H29A 109.4 . . ? 
C30 C29 H29A 109.4 . . ? 
O77 C29 H29B 109.5 . . ? 
C30 C29 H29B 109.5 . . ? 
H29A C29 H29B 108.0 . . ? 
C29 C30 N2 109.8(10) . . ? 
C29 C30 H30A 109.7 . . ? 
N2 C30 H30A 109.7 . . ? 
C29 C30 H30B 109.7 . . ? 
N2 C30 H30B 109.7 . . ? 
H30A C30 H30B 108.2 . . ? 
O52 C31 O37 127.0(12) . . ? 
O52 C31 C32 114.7(10) . . ? 
O37 C31 C32 118.3(11) . . ? 
C86 C32 C88 108.6(14) . . ? 
C86 C32 C31 110.0(12) . . ? 
C88 C32 C31 112.3(10) . . ? 
C86 C32 C87 108.6(13) . . ? 
C88 C32 C87 109.4(13) . . ? 
C31 C32 C87 107.8(12) . . ? 
O80 C33 O79 126.6(11) . . ? 
O80 C33 C34 117.0(10) . . ? 
O79 C33 C34 116.3(10) . . ? 
C33 C34 C68 107.0(11) . . ? 
C33 C34 C70 111.9(10) . . ? 
C68 C34 C70 109.2(12) . . ? 
C33 C34 C69 107.9(11) . . ? 
C68 C34 C69 110.1(12) . . ? 
C70 C34 C69 110.7(12) . . ? 
O96 C35 C36 106.4(10) . . ? 
O96 C35 H35A 110.5 . . ? 
C36 C35 H35A 110.5 . . ? 
O96 C35 H35B 110.5 . . ? 
C36 C35 H35B 110.5 . . ? 
H35A C35 H35B 108.6 . . ? 
N2 C36 C35 108.9(10) . . ? 
N2 C36 H36A 109.9 . . ? 
C35 C36 H36A 109.9 . . ? 
N2 C36 H36B 109.9 . . ? 
C35 C36 H36B 109.9 . . ? 
H36A C36 H36B 108.3 . . ? 
O33 C41 C90 107.7(12) . . ? 
O33 C41 H41A 110.2 . . ? 
C90 C41 H41A 110.1 . . ? 
O33 C41 H41B 110.2 . . ? 
C90 C41 H41B 110.2 . . ? 
H41A C41 H41B 108.5 . . ? 
C34 C68 H68A 109.5 . . ? 
C34 C68 H68B 109.5 . . ? 
H68A C68 H68B 109.5 . . ? 
C34 C68 H68C 109.5 . . ? 
H68A C68 H68C 109.5 . . ? 
H68B C68 H68C 109.5 . . ? 
C34 C69 H69A 109.5 . . ? 
C34 C69 H69B 109.5 . . ? 
H69A C69 H69B 109.5 . . ? 
C34 C69 H69C 109.5 . . ? 
H69A C69 H69C 109.5 . . ? 
H69B C69 H69C 109.5 . . ? 
C34 C70 H70A 109.5 . . ? 
C34 C70 H70B 109.5 . . ? 
H70A C70 H70B 109.5 . . ? 
C34 C70 H70C 109.5 . . ? 
H70A C70 H70C 109.5 . . ? 
H70B C70 H70C 109.5 . . ? 
C72 C71 C1A 111.7(14) . . ? 
C72 C71 C3 111.1(12) . . ? 
C1A C71 C3 107.2(13) . . ? 
C72 C71 C73 111.6(15) . . ? 
C1A C71 C73 107.0(14) . . ? 
C3 C71 C73 108.0(12) . . ? 
C71 C72 H72A 109.5 . . ? 
C71 C72 H72B 109.5 . . ? 
H72A C72 H72B 109.5 . . ? 
C71 C72 H72C 109.4 . . ? 
H72A C72 H72C 109.5 . . ? 
H72B C72 H72C 109.5 . . ? 
C71 C73 H73A 109.5 . . ? 
C71 C73 H73B 109.5 . . ? 
H73A C73 H73B 109.5 . . ? 
C71 C73 H73C 109.5 . . ? 
H73A C73 H73C 109.5 . . ? 
H73B C73 H73C 109.5 . . ? 
C28 C77 H77A 109.8 . . ? 
C28 C77 H77B 109.8 . . ? 
H77A C77 H77B 109.2 . . ? 
C28 C77 H77C 109.7 . . ? 
H77A C77 H77C 109.2 . . ? 
H77B C77 H77C 109.2 . . ? 
C28 C78 H78A 109.4 . . ? 
C28 C78 H78B 109.5 . . ? 
H78A C78 H78B 109.5 . . ? 
C28 C78 H78C 109.5 . . ? 
H78A C78 H78C 109.5 . . ? 
H78B C78 H78C 109.5 . . ? 
C28 C79 H79A 109.5 . . ? 
C28 C79 H79B 109.5 . . ? 
H79A C79 H79B 109.5 . . ? 
C28 C79 H79C 109.5 . . ? 
H79A C79 H79C 109.5 . . ? 
H79B C79 H79C 109.5 . . ? 
O1A C83 C17 116.4(11) . . ? 
O1A C83 H83A 108.2 . . ? 
C17 C83 H83A 108.2 . . ? 
O1A C83 H83B 108.2 . . ? 
C17 C83 H83B 108.2 . . ? 
H83A C83 H83B 107.3 . . ? 
C32 C86 H86A 109.5 . . ? 
C32 C86 H86B 109.5 . . ? 
H86A C86 H86B 109.5 . . ? 
C32 C86 H86C 109.5 . . ? 
H86A C86 H86C 109.5 . . ? 
H86B C86 H86C 109.5 . . ? 
C32 C87 H87A 109.5 . . ? 
C32 C87 H87B 109.5 . . ? 
H87A C87 H87B 109.5 . . ? 
C32 C87 H87C 109.5 . . ? 
H87A C87 H87C 109.5 . . ? 
H87B C87 H87C 109.5 . . ? 
C32 C88 H88A 109.5 . . ? 
C32 C88 H88B 109.5 . . ? 
H88A C88 H88B 109.5 . . ? 
C32 C88 H88C 109.5 . . ? 
H88A C88 H88C 109.5 . . ? 
H88B C88 H88C 109.5 . . ? 
C41 C90 N5 107.7(11) . . ? 
C41 C90 H90A 110.2 . . ? 
N5 C90 H90A 110.2 . . ? 
C41 C90 H90B 110.1 . . ? 
N5 C90 H90B 110.2 . . ? 
H90A C90 H90B 108.5 . . ? 
C92 C91 N5 108.5(11) . . ? 
C92 C91 H91A 109.9 . . ? 
N5 C91 H91A 110.0 . . ? 
C92 C91 H91B 110.0 . . ? 
N5 C91 H91B 110.0 . . ? 
H91A C91 H91B 108.4 . . ? 
O84 C92 C91 110.1(12) . . ? 
O84 C92 H92A 109.7 . . ? 
C91 C92 H92A 109.7 . . ? 
O84 C92 H92B 109.6 . . ? 
C91 C92 H92B 109.6 . . ? 
H92A C92 H92B 108.1 . . ? 
N5 C93 C94 118.3(12) . . ? 
N5 C93 H93A 107.7 . . ? 
C94 C93 H93A 107.8 . . ? 
N5 C93 H93B 107.7 . . ? 
C94 C93 H93B 107.7 . . ? 
H93A C93 H93B 107.1 . . ? 
O105 C94 C93 110.0(13) . . ? 
O105 C94 H94A 109.7 . . ? 
C93 C94 H94A 109.6 . . ? 
O105 C94 H94B 109.6 . . ? 
C93 C94 H94B 109.7 . . ? 
H94A C94 H94B 108.2 . . ? 
C4A C95 C5A 121(2) . . ? 
C4A C95 C12 111.0(16) . . ? 
C5A C95 C12 113.3(13) . . ? 
C4A C95 C39A 108(3) . . ? 
C5A C95 C39A 98(2) . . ? 
C12 C95 C39A 102.4(15) . . ? 
C5 C96 H96A 109.5 . . ? 
C5 C96 H96B 109.4 . . ? 
H96A C96 H96B 109.5 . . ? 
C5 C96 H96C 109.4 . . ? 
H96A C96 H96C 109.5 . . ? 
H96B C96 H96C 109.5 . . ? 
C5 C97 H97A 109.5 . . ? 
C5 C97 H97B 109.4 . . ? 
H97A C97 H97B 109.5 . . ? 
C5 C97 H97C 109.5 . . ? 
H97A C97 H97C 109.5 . . ? 
H97B C97 H97C 109.5 . . ? 
O63 Dy6 O9 125.7(3) . . ? 
O63 Dy6 O24 146.8(3) . . ? 
O9 Dy6 O24 78.3(4) . . ? 
O63 Dy6 O11 76.6(3) . . ? 
O9 Dy6 O11 76.0(3) . . ? 
O24 Dy6 O11 90.0(4) . . ? 
O63 Dy6 O7 68.2(3) . . ? 
O9 Dy6 O7 142.0(3) . . ? 
O24 Dy6 O7 79.0(3) . . ? 
O11 Dy6 O7 73.9(3) . . ? 
O63 Dy6 O1 80.5(3) . . ? 
O9 Dy6 O1 141.5(3) . . ? 
O24 Dy6 O1 93.1(3) . . ? 
O11 Dy6 O1 142.1(3) . . ? 
O7 Dy6 O1 69.7(3) . . ? 
O63 Dy6 O8 136.7(3) . . ? 
O9 Dy6 O8 73.2(3) . . ? 
O24 Dy6 O8 67.1(3) . . ? 
O11 Dy6 O8 144.6(3) . . ? 
O7 Dy6 O8 123.8(3) . . ? 
O1 Dy6 O8 68.9(3) . . ? 
O63 Dy6 O59 73.3(4) . . ? 
O9 Dy6 O59 75.7(4) . . ? 
O24 Dy6 O59 139.5(4) . . ? 
O11 Dy6 O59 112.9(4) . . ? 
O7 Dy6 O59 138.0(3) . . ? 
O1 Dy6 O59 88.4(3) . . ? 
O8 Dy6 O59 75.8(3) . . ? 
O63 Dy6 Co17 33.7(2) . . ? 
O9 Dy6 Co17 140.9(2) . . ? 
O24 Dy6 Co17 113.1(2) . . ? 
O11 Dy6 Co17 67.1(2) . . ? 
O7 Dy6 Co17 35.1(2) . . ? 
O1 Dy6 Co17 77.0(2) . . ? 
O8 Dy6 Co17 145.9(2) . . ? 
O59 Dy6 Co17 106.7(3) . . ? 
O63 Dy6 Co23 165.6(2) . . ? 
O9 Dy6 Co23 66.7(2) . . ? 
O24 Dy6 Co23 34.0(2) . . ? 
O11 Dy6 Co23 115.8(3) . . ? 
O7 Dy6 Co23 107.0(2) . . ? 
O1 Dy6 Co23 85.2(2) . . ? 
O8 Dy6 Co23 34.1(2) . . ? 
O59 Dy6 Co23 106.2(3) . . ? 
Co17 Dy6 Co23 141.84(5) . . ? 
O63 Dy6 Dy9 74.9(2) . . ? 
O9 Dy6 Dy9 159.0(3) . . ? 
O24 Dy6 Dy9 81.3(2) . . ? 
O11 Dy6 Dy9 108.9(3) . . ? 
O7 Dy6 Dy9 35.1(2) . . ? 
O1 Dy6 Dy9 35.0(2) . . ? 
O8 Dy6 Dy9 94.5(2) . . ? 
O59 Dy6 Dy9 118.4(3) . . ? 
Co17 Dy6 Dy9 53.64(3) . . ? 
Co23 Dy6 Dy9 93.45(4) . . ? 
O63 Dy6 Dy11 112.8(2) . . ? 
O9 Dy6 Dy11 108.4(2) . . ? 
O24 Dy6 Dy11 73.0(3) . . ? 
O11 Dy6 Dy11 160.7(3) . . ? 
O7 Dy6 Dy11 93.5(2) . . ? 
O1 Dy6 Dy11 34.6(2) . . ? 
O8 Dy6 Dy11 35.2(2) . . ? 
O59 Dy6 Dy11 86.3(3) . . ? 
Co17 Dy6 Dy11 110.70(3) . . ? 
Co23 Dy6 Dy11 53.18(4) . . ? 
Dy9 Dy6 Dy11 60.402(16) . . ? 
O6 Dy9 O5 81.3(3) . . ? 
O6 Dy9 O22 75.1(3) . . ? 
O5 Dy9 O22 122.8(4) . . ? 
O6 Dy9 O57 123.8(3) . . ? 
O5 Dy9 O57 75.9(4) . . ? 
O22 Dy9 O57 75.7(3) . . ? 
O6 Dy9 O1 80.8(3) . . ? 
O5 Dy9 O1 80.8(4) . . ? 
O22 Dy9 O1 142.2(3) . . ? 
O57 Dy9 O1 142.0(3) . . ? 
O6 Dy9 O7 68.2(3) . . ? 
O5 Dy9 O7 140.0(3) . . ? 
O22 Dy9 O7 74.4(3) . . ? 
O57 Dy9 O7 142.7(3) . . ? 
O1 Dy9 O7 69.7(3) . . ? 
O6 Dy9 O4 140.0(3) . . ? 
O5 Dy9 O4 68.8(4) . . ? 
O22 Dy9 O4 143.8(3) . . ? 
O57 Dy9 O4 74.8(3) . . ? 
O1 Dy9 O4 69.0(3) . . ? 
O7 Dy9 O4 120.8(3) . . ? 
O6 Dy9 O81 137.8(3) . . ? 
O5 Dy9 O81 139.7(3) . . ? 
O22 Dy9 O81 84.6(4) . . ? 
O57 Dy9 O81 84.6(4) . . ? 
O1 Dy9 O81 94.6(4) . . ? 
O7 Dy9 O81 70.9(3) . . ? 
O4 Dy9 O81 72.2(3) . . ? 
O6 Dy9 Co21 114.1(2) . . ? 
O5 Dy9 Co21 34.5(3) . . ? 
O22 Dy9 Co21 139.9(2) . . ? 
O57 Dy9 Co21 66.9(2) . . ? 
O1 Dy9 Co21 76.8(2) . . ? 
O7 Dy9 Co21 145.7(2) . . ? 
O4 Dy9 Co21 35.0(2) . . ? 
O81 Dy9 Co21 105.3(2) . . ? 
O6 Dy9 Co17 33.6(2) . . ? 
O5 Dy9 Co17 113.4(2) . . ? 
O22 Dy9 Co17 66.5(2) . . ? 
O57 Dy9 Co17 139.8(2) . . ? 
O1 Dy9 Co17 77.2(2) . . ? 
O7 Dy9 Co17 35.2(2) . . ? 
O4 Dy9 Co17 145.4(2) . . ? 
O81 Dy9 Co17 104.3(2) . . ? 
Co21 Dy9 Co17 141.77(5) . . ? 
O6 Dy9 Dy6 75.1(2) . . ? 
O5 Dy9 Dy6 113.6(3) . . ? 
O22 Dy9 Dy6 109.3(2) . . ? 
O57 Dy9 Dy6 160.8(3) . . ? 
O1 Dy9 Dy6 35.1(2) . . ? 
O7 Dy9 Dy6 35.0(2) . . ? 
O4 Dy9 Dy6 92.8(2) . . ? 
O81 Dy9 Dy6 77.6(3) . . ? 
Co21 Dy9 Dy6 110.81(4) . . ? 
Co17 Dy9 Dy6 53.77(3) . . ? 
O6 Dy9 Dy11 112.9(2) . . ? 
O5 Dy9 Dy11 75.1(3) . . ? 
O22 Dy9 Dy11 162.0(2) . . ? 
O57 Dy9 Dy11 109.6(2) . . ? 
O1 Dy9 Dy11 34.3(2) . . ? 
O7 Dy9 Dy11 93.2(2) . . ? 
O4 Dy9 Dy11 35.0(2) . . ? 
O81 Dy9 Dy11 78.9(3) . . ? 
Co21 Dy9 Dy11 53.42(4) . . ? 
Co17 Dy9 Dy11 110.60(4) . . ? 
Dy6 Dy9 Dy11 60.158(15) . . ? 
O20 Dy11 O60 145.6(4) . . ? 
O20 Dy11 O62 87.1(5) . . ? 
O60 Dy11 O62 77.3(5) . . ? 
O20 Dy11 O61 76.4(5) . . ? 
O60 Dy11 O61 126.8(4) . . ? 
O62 Dy11 O61 75.0(4) . . ? 
O20 Dy11 O1 95.7(3) . . ? 
O60 Dy11 O1 79.8(4) . . ? 
O62 Dy11 O1 142.6(4) . . ? 
O61 Dy11 O1 141.8(4) . . ? 
O20 Dy11 O4 78.9(4) . . ? 
O60 Dy11 O4 67.5(4) . . ? 
O62 Dy11 O4 75.3(4) . . ? 
O61 Dy11 O4 142.1(4) . . ? 
O1 Dy11 O4 68.8(3) . . ? 
O20 Dy11 O8 67.9(4) . . ? 
O60 Dy11 O8 137.6(4) . . ? 
O62 Dy11 O8 143.6(4) . . ? 
O61 Dy11 O8 73.7(4) . . ? 
O1 Dy11 O8 68.8(3) . . ? 
O4 Dy11 O8 121.9(3) . . ? 
O20 Dy11 O2 138.8(4) . . ? 
O60 Dy11 O2 75.7(4) . . ? 
O62 Dy11 O2 109.6(5) . . ? 
O61 Dy11 O2 72.3(5) . . ? 
O1 Dy11 O2 92.7(4) . . ? 
O4 Dy11 O2 140.9(4) . . ? 
O8 Dy11 O2 77.9(4) . . ? 
O20 Dy11 Co23 34.0(3) . . ? 
O60 Dy11 Co23 165.3(3) . . ? 
O62 Dy11 Co23 114.1(4) . . ? 
O61 Dy11 Co23 66.9(3) . . ? 
O1 Dy11 Co23 85.6(2) . . ? 
O4 Dy11 Co23 105.4(2) . . ? 
O8 Dy11 Co23 34.5(2) . . ? 
O2 Dy11 Co23 107.2(3) . . ? 
O20 Dy11 Co21 112.1(3) . . ? 
O60 Dy11 Co21 33.5(3) . . ? 
O62 Dy11 Co21 68.2(3) . . ? 
O61 Dy11 Co21 141.4(3) . . ? 
O1 Dy11 Co21 76.4(2) . . ? 
O4 Dy11 Co21 34.7(2) . . ? 
O8 Dy11 Co21 144.9(2) . . ? 
O2 Dy11 Co21 109.1(3) . . ? 
Co23 Dy11 Co21 139.97(5) . . ? 
O20 Dy11 Dy6 75.1(3) . . ? 
O60 Dy11 Dy6 112.5(3) . . ? 
O62 Dy11 Dy6 159.9(4) . . ? 
O61 Dy11 Dy6 108.8(3) . . ? 
O1 Dy11 Dy6 34.6(2) . . ? 
O4 Dy11 Dy6 92.0(2) . . ? 
O8 Dy11 Dy6 35.1(2) . . ? 
O2 Dy11 Dy6 90.1(3) . . ? 
Co23 Dy11 Dy6 53.67(4) . . ? 
Co21 Dy11 Dy6 109.78(4) . . ? 
O20 Dy11 Dy9 83.4(3) . . ? 
O60 Dy11 Dy9 73.8(3) . . ? 
O62 Dy11 Dy9 110.1(3) . . ? 
O61 Dy11 Dy9 159.1(4) . . ? 
O1 Dy11 Dy9 34.2(2) . . ? 
O4 Dy11 Dy9 34.9(2) . . ? 
O8 Dy11 Dy9 93.4(2) . . ? 
O2 Dy11 Dy9 122.0(3) . . ? 
Co23 Dy11 Dy9 93.08(4) . . ? 
Co21 Dy11 Dy9 53.05(4) . . ? 
Dy6 Dy11 Dy9 59.440(15) . . ? 
O6 Co17 O63 92.1(4) . . ? 
O6 Co17 O58 176.4(4) . . ? 
O63 Co17 O58 91.4(4) . . ? 
O6 Co17 O56 90.9(4) . . ? 
O63 Co17 O56 176.3(4) . . ? 
O58 Co17 O56 85.6(4) . . ? 
O6 Co17 O7 87.4(4) . . ? 
O63 Co17 O7 87.4(4) . . ? 
O58 Co17 O7 92.7(4) . . ? 
O56 Co17 O7 94.9(4) . . ? 
O6 Co17 N1A 87.6(5) . . ? 
O63 Co17 N1A 86.6(5) . . ? 
O58 Co17 N1A 92.7(5) . . ? 
O56 Co17 N1A 91.3(5) . . ? 
O7 Co17 N1A 172.1(5) . . ? 
O6 Co17 Dy9 42.6(3) . . ? 
O63 Co17 Dy9 96.8(3) . . ? 
O58 Co17 Dy9 136.6(3) . . ? 
O56 Co17 Dy9 86.9(3) . . ? 
O7 Co17 Dy9 45.6(3) . . ? 
N1A Co17 Dy9 130.1(4) . . ? 
O6 Co17 Dy6 96.8(3) . . ? 
O63 Co17 Dy6 42.9(3) . . ? 
O58 Co17 Dy6 85.7(3) . . ? 
O56 Co17 Dy6 138.7(3) . . ? 
O7 Co17 Dy6 45.4(3) . . ? 
N1A Co17 Dy6 129.4(4) . . ? 
Dy9 Co17 Dy6 72.60(4) . . ? 
O60 Co21 O5 91.2(5) . . ? 
O60 Co21 O4 88.3(5) . . ? 
O5 Co21 O4 88.8(4) . . ? 
O60 Co21 O5A 91.9(5) . . ? 
O5 Co21 O5A 176.9(5) . . ? 
O4 Co21 O5A 91.9(5) . . ? 
O60 Co21 O3 177.3(4) . . ? 
O5 Co21 O3 90.8(4) . . ? 
O4 Co21 O3 93.6(4) . . ? 
O5A Co21 O3 86.2(4) . . ? 
O60 Co21 N2A 87.1(6) . . ? 
O5 Co21 N2A 88.1(6) . . ? 
O4 Co21 N2A 174.4(5) . . ? 
O5A Co21 N2A 91.5(6) . . ? 
O3 Co21 N2A 91.1(5) . . ? 
O60 Co21 Dy9 97.1(3) . . ? 
O5 Co21 Dy9 43.5(3) . . ? 
O4 Co21 Dy9 46.2(3) . . ? 
O5A Co21 Dy9 136.4(4) . . ? 
O3 Co21 Dy9 85.6(3) . . ? 
N2A Co21 Dy9 131.3(5) . . ? 
O60 Co21 Dy11 43.4(4) . . ? 
O5 Co21 Dy11 97.7(3) . . ? 
O4 Co21 Dy11 46.0(3) . . ? 
O5A Co21 Dy11 84.9(3) . . ? 
O3 Co21 Dy11 138.1(3) . . ? 
N2A Co21 Dy11 129.9(5) . . ? 
Dy9 Co21 Dy11 73.53(4) . . ? 
O8 Co23 O20 87.8(5) . . ? 
O8 Co23 O24 87.7(4) . . ? 
O20 Co23 O24 89.4(5) . . ? 
O8 Co23 O75 93.3(5) . . ? 
O20 Co23 O75 91.9(5) . . ? 
O24 Co23 O75 178.4(5) . . ? 
O8 Co23 O10 92.5(4) . . ? 
O20 Co23 O10 178.5(5) . . ? 
O24 Co23 O10 92.1(5) . . ? 
O75 Co23 O10 86.5(5) . . ? 
O8 Co23 N3A 173.0(5) . . ? 
O20 Co23 N3A 85.7(6) . . ? 
O24 Co23 N3A 89.8(6) . . ? 
O75 Co23 N3A 89.4(7) . . ? 
O10 Co23 N3A 94.1(6) . . ? 
O8 Co23 Dy11 46.3(3) . . ? 
O20 Co23 Dy11 42.4(4) . . ? 
O24 Co23 Dy11 95.3(3) . . ? 
O75 Co23 Dy11 86.4(4) . . ? 
O10 Co23 Dy11 137.5(3) . . ? 
N3A Co23 Dy11 127.6(5) . . ? 
O8 Co23 Dy6 45.6(3) . . ? 
O20 Co23 Dy6 97.0(3) . . ? 
O24 Co23 Dy6 43.5(3) . . ? 
O75 Co23 Dy6 137.1(4) . . ? 
O10 Co23 Dy6 84.3(3) . . ? 
N3A Co23 Dy6 133.0(5) . . ? 
Dy11 Co23 Dy6 73.15(4) . . ? 
Dy9 O1 Dy11 111.4(4) . . ? 
Dy9 O1 Dy6 109.9(4) . . ? 
Dy11 O1 Dy6 110.8(4) . . ? 
C53 O3 Co21 126.7(8) . . ? 
Co21 O4 Dy9 98.8(4) . . ? 
Co21 O4 Dy11 99.3(4) . . ? 
Dy9 O4 Dy11 110.2(4) . . ? 
C23A O5 Co21 111.6(11) . . ? 
C23A O5 Dy9 143.5(15) . . ? 
Co21 O5 Dy9 102.0(4) . . ? 
C22A O6 Co17 113.9(10) . . ? 
C22A O6 Dy9 142.3(10) . . ? 
Co17 O6 Dy9 103.7(4) . . ? 
Co17 O7 Dy6 99.5(4) . . ? 
Co17 O7 Dy9 99.2(4) . . ? 
Dy6 O7 Dy9 109.9(3) . . ? 
Co23 O8 Dy6 100.3(4) . . ? 
Co23 O8 Dy11 99.2(4) . . ? 
Dy6 O8 Dy11 109.7(4) . . ? 
C1 O9 Dy6 133.5(9) . . ? 
C1 O10 Co23 129.0(9) . . ? 
C62 O11 Dy6 133.6(10) . . ? 
C9A N1A C8A 109.7(18) . . ? 
C9A N1A C2A 112.2(12) . . ? 
C8A N1A C2A 112.6(16) . . ? 
C9A N1A Co17 102.9(9) . . ? 
C8A N1A Co17 104.6(9) . . ? 
C2A N1A Co17 114.2(10) . . ? 
C21A O20 Co23 111.2(13) . . ? 
C21A O20 Dy11 135.9(14) . . ? 
Co23 O20 Dy11 103.5(5) . . ? 
C48 O22 Dy9 134.8(9) . . ? 
C10A O24 Co23 109.3(11) . . ? 
C10A O24 Dy6 136.3(11) . . ? 
Co23 O24 Dy6 102.5(4) . . ? 
C27A N2A C26A 111(2) . . ? 
C27A N2A C24A 112(2) . . ? 
C26A N2A C24A 110.7(15) . . ? 
C27A N2A Co21 112.5(12) . . ? 
C26A N2A Co21 105.0(12) . . ? 
C24A N2A Co21 105.4(10) . . ? 
C48 O56 Co17 125.4(8) . . ? 
C53 O57 Dy9 133.2(9) . . ? 
C62 O58 Co17 126.5(8) . . ? 
C25A O60 Co21 111.5(11) . . ? 
C25A O60 Dy11 138.0(18) . . ? 
Co21 O60 Dy11 103.1(5) . . ? 
C58 O61 Dy11 133.6(11) . . ? 
C35A O62 Dy11 131.1(11) . . ? 
C56 O63 Co17 112.0(9) . . ? 
C56 O63 Dy6 136.1(10) . . ? 
Co17 O63 Dy6 103.4(4) . . ? 
C11A N3A C12A 114.0(17) . . ? 
C11A N3A C20A 111.8(18) . . ? 
C12A N3A C20A 106.5(15) . . ? 
C11A N3A Co23 106.1(12) . . ? 
C12A N3A Co23 115.9(12) . . ? 
C20A N3A Co23 101.9(13) . . ? 
C58 O75 Co23 127.5(12) . . ? 
O10 C1 O9 125.8(13) . . ? 
O10 C1 C59 116.8(13) . . ? 
O9 C1 C59 117.3(13) . . ? 
C59 C44 H44A 109.5 . . ? 
C59 C44 H44B 109.5 . . ? 
H44A C44 H44B 109.5 . . ? 
C59 C44 H44C 109.4 . . ? 
H44A C44 H44C 109.5 . . ? 
H44B C44 H44C 109.5 . . ? 
O22 C48 O56 125.9(13) . . ? 
O22 C48 C49 117.6(13) . . ? 
O56 C48 C49 116.4(11) . . ? 
C29A C49 C19A 116(3) . . ? 
C29A C49 C30A 101(3) . . ? 
C19A C49 C30A 106(2) . . ? 
C29A C49 C48 111.5(17) . . ? 
C19A C49 C48 111.6(17) . . ? 
C30A C49 C48 110(2) . . ? 
O57 C53 O3 127.0(13) . . ? 
O57 C53 C54 116.5(13) . . ? 
O3 C53 C54 116.5(12) . . ? 
C53 C54 C15A 105.0(15) . . ? 
C53 C54 C55 109.5(13) . . ? 
C15A C54 C55 113.0(18) . . ? 
C53 C54 C14A 110.4(13) . . ? 
C15A C54 C14A 105.0(15) . . ? 
C55 C54 C14A 113.5(17) . . ? 
C54 C55 H55A 109.4 . . ? 
C54 C55 H55B 109.5 . . ? 
H55A C55 H55B 109.5 . . ? 
C54 C55 H55C 109.5 . . ? 
H55A C55 H55C 109.5 . . ? 
H55B C55 H55C 109.5 . . ? 
O63 C56 C8A 113.1(15) . . ? 
O63 C56 H56 123.5 . . ? 
C8A C56 H56 123.5 . . ? 
O75 C58 O61 125.3(14) . . ? 
O75 C58 C33A 117.0(19) . . ? 
O61 C58 C33A 117.5(19) . . ? 
C61 C59 C40A 113.5(16) . . ? 
C61 C59 C1 108.3(13) . . ? 
C40A C59 C1 109.4(13) . . ? 
C61 C59 C44 109.7(15) . . ? 
C40A C59 C44 104.4(16) . . ? 
C1 C59 C44 111.6(14) . . ? 
C59 C61 H61A 109.5 . . ? 
C59 C61 H61B 109.5 . . ? 
H61A C61 H61B 109.5 . . ? 
C59 C61 H61C 109.4 . . ? 
H61A C61 H61C 109.5 . . ? 
H61B C61 H61C 109.5 . . ? 
O11 C62 O58 126.8(14) . . ? 
O11 C62 C6A 113.8(16) . . ? 
O58 C62 C6A 117.4(12) . . ? 
O11 C62 C31A 143(2) . . ? 
O58 C62 C31A 90.6(19) . . ? 
C6A C62 C31A 30(3) . . ? 
N3 O98 H98 109.7 . . ? 
N3 O99 H99 109.8 . . ? 
N3 O100 H100 109.5 . . ? 
O99 N3 O98 122.8(14) . . ? 
O99 N3 O100 120.0(13) . . ? 
O98 N3 O100 117.3(13) . . ? 
N1A C2A C3A 113.6(14) . . ? 
N1A C2A H2A1 108.8 . . ? 
C3A C2A H2A1 108.7 . . ? 
N1A C2A H2A2 108.9 . . ? 
C3A C2A H2A2 108.9 . . ? 
H2A1 C2A H2A2 107.7 . . ? 
C71 C1A H1A1 109.5 . . ? 
C71 C1A H1A2 109.4 . . ? 
H1A1 C1A H1A2 109.5 . . ? 
C71 C1A H1A3 109.5 . . ? 
H1A1 C1A H1A3 109.5 . . ? 
H1A2 C1A H1A3 109.5 . . ? 
O3A C3A C2A 108.6(16) . . ? 
O3A C3A H3A1 110.0 . . ? 
C2A C3A H3A1 110.1 . . ? 
O3A C3A H3A2 109.9 . . ? 
C2A C3A H3A2 109.9 . . ? 
H3A1 C3A H3A2 108.3 . . ? 
C83 O1A H1A 109.5 . . ? 
C13A C12A N3A 124.9(18) . . ? 
C13A C12A H12A 117.6 . . ? 
N3A C12A H12A 117.5 . . ? 
N1A C9A C22A 113.5(14) . . ? 
N1A C9A H9A1 108.9 . . ? 
C22A C9A H9A1 108.9 . . ? 
N1A C9A H9A2 108.9 . . ? 
C22A C9A H9A2 108.8 . . ? 
H9A1 C9A H9A2 107.7 . . ? 
O24 C10A C11A 102.7(15) . . ? 
O24 C10A H10C 111.2 . . ? 
C11A C10A H10C 111.2 . . ? 
O24 C10A H10D 111.3 . . ? 
C11A C10A H10D 111.2 . . ? 
H10C C10A H10D 109.1 . . ? 
C95 C4A H4A1 111.4 . . ? 
C95 C4A H4A2 106.7 . . ? 
H4A1 C4A H4A2 109.3 . . ? 
C95 C4A H4A3 110.4 . . ? 
H4A1 C4A H4A3 109.5 . . ? 
H4A2 C4A H4A3 109.5 . . ? 
C95 C5A H5A1 109.4 . . ? 
C95 C5A H5A2 109.6 . . ? 
H5A1 C5A H5A2 109.5 . . ? 
C95 C5A H5A3 109.4 . . ? 
H5A1 C5A H5A3 109.5 . . ? 
H5A2 C5A H5A3 109.5 . . ? 
C12A C13A O2A 114(2) . . ? 
C12A C13A H13A 108.7 . . ? 
O2A C13A H13A 108.7 . . ? 
C12A C13A H13B 108.7 . . ? 
O2A C13A H13B 108.7 . . ? 
H13A C13A H13B 107.6 . . ? 
C6A C7A C31A 28(4) . . ? 
C6A C7A H7A 178.9 . . ? 
C31A C7A H7A 153.0 . . ? 
C56 C8A N1A 115.2(16) . . ? 
C56 C8A H8A 122.4 . . ? 
N1A C8A H8A 122.4 . . ? 
N3A C11A C10A 109.7(18) . . ? 
N3A C11A H11C 109.8 . . ? 
C10A C11A H11C 109.7 . . ? 
N3A C11A H11D 109.6 . . ? 
C10A C11A H11D 109.7 . . ? 
H11C C11A H11D 108.2 . . ? 
C31A C6A C7A 115(8) . . ? 
C31A C6A C62 96(6) . . ? 
C7A C6A C62 108(5) . . ? 
C31A C6A H6A1 112.4 . . ? 
C7A C6A H6A1 112.1 . . ? 
C62 C6A H6A1 111.9 . . ? 
C3A O3A H3A 109.5 . . ? 
C13A O2A H2A 109.5 . . ? 
C54 C14A H14A 109.6 . . ? 
C54 C14A H14B 109.4 . . ? 
H14A C14A H14B 109.5 . . ? 
C54 C14A H14C 109.5 . . ? 
H14A C14A H14C 109.5 . . ? 
H14B C14A H14C 109.5 . . ? 
C54 C15A H15A 109.5 . . ? 
C54 C15A H15B 109.3 . . ? 
H15A C15A H15B 109.5 . . ? 
C54 C15A H15C 109.6 . . ? 
H15A C15A H15C 109.5 . . ? 
H15B C15A H15C 109.5 . . ? 
C21A C20A N3A 108.1(18) . . ? 
C21A C20A H20A 110.1 . . ? 
N3A C20A H20A 110.1 . . ? 
C21A C20A H20B 110.0 . . ? 
N3A C20A H20B 110.1 . . ? 
H20A C20A H20B 108.4 . . ? 
C5 C18A H18A 109.4 . . ? 
C5 C18A H18B 109.5 . . ? 
H18A C18A H18B 109.5 . . ? 
C5 C18A H18C 109.5 . . ? 
H18A C18A H18C 109.5 . . ? 
H18B C18A H18C 109.5 . . ? 
C20A C21A O20 114.3(18) . . ? 
C20A C21A H21A 122.9 . . ? 
O20 C21A H21A 122.8 . . ? 
C33A C16A H16A 109.8 . . ? 
C33A C16A H16B 109.4 . . ? 
H16A C16A H16B 109.5 . . ? 
C33A C16A H16C 109.1 . . ? 
H16A C16A H16C 109.5 . . ? 
H16B C16A H16C 109.5 . . ? 
C33A C17A H17C 109.6 . . ? 
C33A C17A H17D 109.4 . . ? 
H17C C17A H17D 109.5 . . ? 
C33A C17A H17E 109.4 . . ? 
H17C C17A H17E 109.5 . . ? 
H17D C17A H17E 109.5 . . ? 
C49 C19A H19A 109.5 . . ? 
C49 C19A H19B 109.2 . . ? 
H19A C19A H19B 109.5 . . ? 
C49 C19A H19C 109.7 . . ? 
H19A C19A H19C 109.5 . . ? 
H19B C19A H19C 109.5 . . ? 
O6 C22A C9A 111.1(15) . . ? 
O6 C22A H22A 109.5 . . ? 
C9A C22A H22A 109.5 . . ? 
O6 C22A H22B 109.3 . . ? 
C9A C22A H22B 109.4 . . ? 
H22A C22A H22B 108.0 . . ? 
C23A C24A N2A 116.1(17) . . ? 
C23A C24A H24A 121.9 . . ? 
N2A C24A H24A 122.0 . . ? 
O5 C23A C24A 117(2) . . ? 
O5 C23A H23A 121.5 . . ? 
C24A C23A H23A 121.5 . . ? 
C25A C26A N2A 117.5(17) . . ? 
C25A C26A H26A 121.3 . . ? 
N2A C26A H26A 121.2 . . ? 
C26A C25A O60 116(2) . . ? 
C26A C25A H25A 122.1 . . ? 
O60 C25A H25A 122.1 . . ? 
O4A C28A C27A 128.8(18) . . ? 
O4A C28A H28A 115.6 . . ? 
C27A C28A H28A 115.6 . . ? 
C28A C27A N2A 121.0(19) . . ? 
C28A C27A H27A 107.1 . . ? 
N2A C27A H27A 107.2 . . ? 
C28A C27A H27B 107.0 . . ? 
N2A C27A H27B 107.0 . . ? 
H27A C27A H27B 106.8 . . ? 
C49 C30A H30C 109.5 . . ? 
C49 C30A H30D 109.2 . . ? 
H30C C30A H30D 109.5 . . ? 
C49 C30A H30E 109.7 . . ? 
H30C C30A H30E 109.5 . . ? 
H30D C30A H30E 109.5 . . ? 
C49 C29A H29C 115.9 . . ? 
C49 C29A H29D 115.6 . . ? 
H29C C29A H29D 102.5 . . ? 
C49 C29A H29E 115.6 . . ? 
H29C C29A H29E 102.6 . . ? 
H29D C29A H29E 102.7 . . ? 
C6A C31A C7A 37(5) . . ? 
C6A C31A C62 54(5) . . ? 
C7A C31A C62 74(3) . . ? 
C6A C31A H31A 140.8 . . ? 
C7A C31A H31A 142.0 . . ? 
C62 C31A H31A 141.9 . . ? 
O5A C35A O62 126.7(14) . . ? 
O5A C35A C36A 117.6(18) . . ? 
O62 C35A C36A 115(2) . . ? 
C37A C36A C38A 134(2) . . ? 
C37A C36A C35A 113(2) . . ? 
C38A C36A C35A 112.2(18) . . ? 
C37A C36A C41A 78(4) . . ? 
C38A C36A C41A 91(3) . . ? 
C35A C36A C41A 98(3) . . ? 
C35A O5A Co21 129.0(10) . . ? 
C36A C38A H38A 109.4 . . ? 
C36A C38A H38B 109.5 . . ? 
H38A C38A H38B 109.5 . . ? 
C36A C38A H38C 109.5 . . ? 
H38A C38A H38C 109.5 . . ? 
H38B C38A H38C 109.5 . . ? 
C16A C33A C34A 113(3) . . ? 
C16A C33A C17A 106(2) . . ? 
C34A C33A C17A 112(3) . . ? 
C16A C33A C58 109(2) . . ? 
C34A C33A C58 107.3(18) . . ? 
C17A C33A C58 110(2) . . ? 
C36A C37A H37A 109.3 . . ? 
C36A C37A H37B 110.0 . . ? 
H37A C37A H37B 109.5 . . ? 
C36A C37A H37C 109.1 . . ? 
H37A C37A H37C 109.5 . . ? 
H37B C37A H37C 109.5 . . ? 
C33A C34A H34A 110.3 . . ? 
C33A C34A H34B 109.7 . . ? 
H34A C34A H34B 108.9 . . ? 
C33A C34A H34C 110.0 . . ? 
H34A C34A H34C 109.0 . . ? 
H34B C34A H34C 109.0 . . ? 
C95 C39A H39A 109.5 . . ? 
C95 C39A H39B 109.5 . . ? 
H39A C39A H39B 109.4 . . ? 
C95 C39A H39C 109.5 . . ? 
H39A C39A H39C 109.4 . . ? 
H39B C39A H39C 109.4 . . ? 
C59 C40A H40A 109.4 . . ? 
C59 C40A H40B 109.5 . . ? 
H40A C40A H40B 109.5 . . ? 
C59 C40A H40C 109.5 . . ? 
H40A C40A H40C 109.5 . . ? 
H40B C40A H40C 109.5 . . ? 
C36A C41A H41C 111.4 . . ? 
C36A C41A H41D 111.8 . . ? 
H41C C41A H41D 107.3 . . ? 
C36A C41A H41E 111.4 . . ? 
H41C C41A H41E 107.4 . . ? 
H41D C41A H41E 107.4 . . ? 
 
loop_ 
 _geom_torsion_atom_site_label_1 
 _geom_torsion_atom_site_label_2 
 _geom_torsion_atom_site_label_3 
 _geom_torsion_atom_site_label_4 
 _geom_torsion 
 _geom_torsion_site_symmetry_1 
 _geom_torsion_site_symmetry_2 
 _geom_torsion_site_symmetry_3 
 _geom_torsion_site_symmetry_4 
 _geom_torsion_publ_flag 
O79 Dy1 Dy2 O77 -30.8(7) . . . . ? 
O28 Dy1 Dy2 O77 -144.0(3) . . . . ? 
O96 Dy1 Dy2 O77 0.2(3) . . . . ? 
O27 Dy1 Dy2 O77 71.1(3) . . . . ? 
O32 Dy1 Dy2 O77 -77.5(3) . . . . ? 
O38 Dy1 Dy2 O77 73.0(4) . . . . ? 
O25 Dy1 Dy2 O77 -123.1(4) . . . . ? 
O26 Dy1 Dy2 O77 146.7(3) . . . . ? 
Co14 Dy1 Dy2 O77 -108.2(2) . . . . ? 
Co16 Dy1 Dy2 O77 30.5(2) . . . . ? 
Dy3 Dy1 Dy2 O77 -89.9(2) . . . . ? 
O79 Dy1 Dy2 O33 112.9(7) . . . . ? 
O28 Dy1 Dy2 O33 -0.3(3) . . . . ? 
O96 Dy1 Dy2 O33 143.9(3) . . . . ? 
O27 Dy1 Dy2 O33 -145.2(3) . . . . ? 
O32 Dy1 Dy2 O33 66.2(3) . . . . ? 
O38 Dy1 Dy2 O33 -143.3(4) . . . . ? 
O25 Dy1 Dy2 O33 20.6(4) . . . . ? 
O26 Dy1 Dy2 O33 -69.6(3) . . . . ? 
Co14 Dy1 Dy2 O33 35.5(2) . . . . ? 
Co16 Dy1 Dy2 O33 174.2(2) . . . . ? 
Dy3 Dy1 Dy2 O33 53.8(2) . . . . ? 
O79 Dy1 Dy2 O40 -103.4(7) . . . . ? 
O28 Dy1 Dy2 O40 143.5(3) . . . . ? 
O96 Dy1 Dy2 O40 -72.4(3) . . . . ? 
O27 Dy1 Dy2 O40 -1.5(3) . . . . ? 
O32 Dy1 Dy2 O40 -150.1(3) . . . . ? 
O38 Dy1 Dy2 O40 0.4(4) . . . . ? 
O25 Dy1 Dy2 O40 164.4(4) . . . . ? 
O26 Dy1 Dy2 O40 74.1(3) . . . . ? 
Co14 Dy1 Dy2 O40 179.2(2) . . . . ? 
Co16 Dy1 Dy2 O40 -42.1(2) . . . . ? 
Dy3 Dy1 Dy2 O40 -162.4(2) . . . . ? 
O79 Dy1 Dy2 O34 -10.1(9) . . . . ? 
O28 Dy1 Dy2 O34 -123.2(6) . . . . ? 
O96 Dy1 Dy2 O34 20.9(6) . . . . ? 
O27 Dy1 Dy2 O34 91.8(6) . . . . ? 
O32 Dy1 Dy2 O34 -56.8(6) . . . . ? 
O38 Dy1 Dy2 O34 93.7(7) . . . . ? 
O25 Dy1 Dy2 O34 -102.3(7) . . . . ? 
O26 Dy1 Dy2 O34 167.4(6) . . . . ? 
Co14 Dy1 Dy2 O34 -87.5(6) . . . . ? 
Co16 Dy1 Dy2 O34 51.2(6) . . . . ? 
Dy3 Dy1 Dy2 O34 -69.1(6) . . . . ? 
O79 Dy1 Dy2 O25 92.2(8) . . . . ? 
O28 Dy1 Dy2 O25 -20.9(4) . . . . ? 
O96 Dy1 Dy2 O25 123.2(4) . . . . ? 
O27 Dy1 Dy2 O25 -165.9(4) . . . . ? 
O32 Dy1 Dy2 O25 45.6(4) . . . . ? 
O38 Dy1 Dy2 O25 -164.0(5) . . . . ? 
O26 Dy1 Dy2 O25 -90.2(4) . . . . ? 
Co14 Dy1 Dy2 O25 14.8(4) . . . . ? 
Co16 Dy1 Dy2 O25 153.5(4) . . . . ? 
Dy3 Dy1 Dy2 O25 33.2(4) . . . . ? 
O79 Dy1 Dy2 O76 45.4(7) . . . . ? 
O28 Dy1 Dy2 O76 -67.7(3) . . . . ? 
O96 Dy1 Dy2 O76 76.4(3) . . . . ? 
O27 Dy1 Dy2 O76 147.4(3) . . . . ? 
O32 Dy1 Dy2 O76 -1.2(3) . . . . ? 
O38 Dy1 Dy2 O76 149.2(4) . . . . ? 
O25 Dy1 Dy2 O76 -46.8(4) . . . . ? 
O26 Dy1 Dy2 O76 -137.0(3) . . . . ? 
Co14 Dy1 Dy2 O76 -32.0(2) . . . . ? 
Co16 Dy1 Dy2 O76 106.7(2) . . . . ? 
Dy3 Dy1 Dy2 O76 -13.6(2) . . . . ? 
O79 Dy1 Dy2 O38 -103.8(8) . . . . ? 
O28 Dy1 Dy2 O38 143.1(4) . . . . ? 
O96 Dy1 Dy2 O38 -72.8(4) . . . . ? 
O27 Dy1 Dy2 O38 -1.9(4) . . . . ? 
O32 Dy1 Dy2 O38 -150.5(4) . . . . ? 
O25 Dy1 Dy2 O38 164.0(5) . . . . ? 
O26 Dy1 Dy2 O38 73.7(4) . . . . ? 
Co14 Dy1 Dy2 O38 178.8(4) . . . . ? 
Co16 Dy1 Dy2 O38 -42.5(4) . . . . ? 
Dy3 Dy1 Dy2 O38 -162.8(4) . . . . ? 
O79 Dy1 Dy2 O39 -177.9(7) . . . . ? 
O28 Dy1 Dy2 O39 69.0(3) . . . . ? 
O96 Dy1 Dy2 O39 -146.9(3) . . . . ? 
O27 Dy1 Dy2 O39 -76.0(3) . . . . ? 
O32 Dy1 Dy2 O39 135.5(3) . . . . ? 
O38 Dy1 Dy2 O39 -74.1(4) . . . . ? 
O25 Dy1 Dy2 O39 89.9(4) . . . . ? 
O26 Dy1 Dy2 O39 -0.3(3) . . . . ? 
Co14 Dy1 Dy2 O39 104.7(2) . . . . ? 
Co16 Dy1 Dy2 O39 -116.6(2) . . . . ? 
Dy3 Dy1 Dy2 O39 123.1(2) . . . . ? 
O79 Dy1 Dy2 Co13 76.0(7) . . . . ? 
O28 Dy1 Dy2 Co13 -37.1(2) . . . . ? 
O96 Dy1 Dy2 Co13 107.0(2) . . . . ? 
O27 Dy1 Dy2 Co13 177.9(2) . . . . ? 
O32 Dy1 Dy2 Co13 29.35(19) . . . . ? 
O38 Dy1 Dy2 Co13 179.8(4) . . . . ? 
O25 Dy1 Dy2 Co13 -16.2(4) . . . . ? 
O26 Dy1 Dy2 Co13 -106.5(2) . . . . ? 
Co14 Dy1 Dy2 Co13 -1.39(5) . . . . ? 
Co16 Dy1 Dy2 Co13 137.31(5) . . . . ? 
Dy3 Dy1 Dy2 Co13 16.98(4) . . . . ? 
O79 Dy1 Dy2 Co16 -61.3(7) . . . . ? 
O28 Dy1 Dy2 Co16 -174.4(2) . . . . ? 
O96 Dy1 Dy2 Co16 -30.3(2) . . . . ? 
O27 Dy1 Dy2 Co16 40.6(2) . . . . ? 
O32 Dy1 Dy2 Co16 -107.96(19) . . . . ? 
O38 Dy1 Dy2 Co16 42.5(4) . . . . ? 
O25 Dy1 Dy2 Co16 -153.5(4) . . . . ? 
O26 Dy1 Dy2 Co16 116.2(2) . . . . ? 
Co14 Dy1 Dy2 Co16 -138.71(5) . . . . ? 
Dy3 Dy1 Dy2 Co16 -120.34(4) . . . . ? 
O79 Dy1 Dy2 Dy3 59.0(7) . . . . ? 
O28 Dy1 Dy2 Dy3 -54.1(2) . . . . ? 
O96 Dy1 Dy2 Dy3 90.0(2) . . . . ? 
O27 Dy1 Dy2 Dy3 160.9(2) . . . . ? 
O32 Dy1 Dy2 Dy3 12.37(19) . . . . ? 
O38 Dy1 Dy2 Dy3 162.8(4) . . . . ? 
O25 Dy1 Dy2 Dy3 -33.2(4) . . . . ? 
O26 Dy1 Dy2 Dy3 -123.4(2) . . . . ? 
Co14 Dy1 Dy2 Dy3 -18.37(3) . . . . ? 
Co16 Dy1 Dy2 Dy3 120.34(4) . . . . ? 
O77 Dy2 Dy3 O104 130.9(3) . . . . ? 
O33 Dy2 Dy3 O104 -75.8(3) . . . . ? 
O40 Dy2 Dy3 O104 112.7(7) . . . . ? 
O34 Dy2 Dy3 O104 -146.5(3) . . . . ? 
O25 Dy2 Dy3 O104 21.7(4) . . . . ? 
O76 Dy2 Dy3 O104 -148.8(4) . . . . ? 
O38 Dy2 Dy3 O104 64.9(3) . . . . ? 
O39 Dy2 Dy3 O104 -13.8(3) . . . . ? 
Co13 Dy2 Dy3 O104 -105.4(2) . . . . ? 
Co16 Dy2 Dy3 O104 99.4(2) . . . . ? 
Dy1 Dy2 Dy3 O104 55.0(2) . . . . ? 
O77 Dy2 Dy3 O84 -153.0(3) . . . . ? 
O33 Dy2 Dy3 O84 0.3(3) . . . . ? 
O40 Dy2 Dy3 O84 -171.2(7) . . . . ? 
O34 Dy2 Dy3 O84 -70.4(3) . . . . ? 
O25 Dy2 Dy3 O84 97.8(4) . . . . ? 
O76 Dy2 Dy3 O84 -72.7(4) . . . . ? 
O38 Dy2 Dy3 O84 141.0(3) . . . . ? 
O39 Dy2 Dy3 O84 62.3(3) . . . . ? 
Co13 Dy2 Dy3 O84 -29.3(2) . . . . ? 
Co16 Dy2 Dy3 O84 175.5(2) . . . . ? 
Dy1 Dy2 Dy3 O84 131.1(2) . . . . ? 
O77 Dy2 Dy3 O31 16.0(6) . . . . ? 
O33 Dy2 Dy3 O31 169.3(6) . . . . ? 
O40 Dy2 Dy3 O31 -2.3(9) . . . . ? 
O34 Dy2 Dy3 O31 98.6(6) . . . . ? 
O25 Dy2 Dy3 O31 -93.2(7) . . . . ? 
O76 Dy2 Dy3 O31 96.3(7) . . . . ? 
O38 Dy2 Dy3 O31 -50.1(6) . . . . ? 
O39 Dy2 Dy3 O31 -128.7(6) . . . . ? 
Co13 Dy2 Dy3 O31 139.6(6) . . . . ? 
Co16 Dy2 Dy3 O31 -15.5(6) . . . . ? 
Dy1 Dy2 Dy3 O31 -59.9(6) . . . . ? 
O77 Dy2 Dy3 O37 -84.8(3) . . . . ? 
O33 Dy2 Dy3 O37 68.5(3) . . . . ? 
O40 Dy2 Dy3 O37 -103.0(7) . . . . ? 
O34 Dy2 Dy3 O37 -2.2(3) . . . . ? 
O25 Dy2 Dy3 O37 166.0(4) . . . . ? 
O76 Dy2 Dy3 O37 -4.5(4) . . . . ? 
O38 Dy2 Dy3 O37 -150.8(3) . . . . ? 
O39 Dy2 Dy3 O37 130.5(3) . . . . ? 
Co13 Dy2 Dy3 O37 38.9(2) . . . . ? 
Co16 Dy2 Dy3 O37 -116.3(2) . . . . ? 
Dy1 Dy2 Dy3 O37 -160.7(2) . . . . ? 
O77 Dy2 Dy3 O25 109.2(4) . . . . ? 
O33 Dy2 Dy3 O25 -97.5(4) . . . . ? 
O40 Dy2 Dy3 O25 91.0(7) . . . . ? 
O34 Dy2 Dy3 O25 -168.2(4) . . . . ? 
O76 Dy2 Dy3 O25 -170.5(5) . . . . ? 
O38 Dy2 Dy3 O25 43.1(4) . . . . ? 
O39 Dy2 Dy3 O25 -35.5(4) . . . . ? 
Co13 Dy2 Dy3 O25 -127.2(3) . . . . ? 
Co16 Dy2 Dy3 O25 77.7(3) . . . . ? 
Dy1 Dy2 Dy3 O25 33.3(3) . . . . ? 
O77 Dy2 Dy3 O76 -80.3(4) . . . . ? 
O33 Dy2 Dy3 O76 73.0(4) . . . . ? 
O40 Dy2 Dy3 O76 -98.6(7) . . . . ? 
O34 Dy2 Dy3 O76 2.3(4) . . . . ? 
O25 Dy2 Dy3 O76 170.5(5) . . . . ? 
O38 Dy2 Dy3 O76 -146.4(4) . . . . ? 
O39 Dy2 Dy3 O76 135.0(4) . . . . ? 
Co13 Dy2 Dy3 O76 43.3(3) . . . . ? 
Co16 Dy2 Dy3 O76 -111.8(3) . . . . ? 
Dy1 Dy2 Dy3 O76 -156.2(3) . . . . ? 
O77 Dy2 Dy3 O32 63.8(3) . . . . ? 
O33 Dy2 Dy3 O32 -143.0(3) . . . . ? 
O40 Dy2 Dy3 O32 45.5(7) . . . . ? 
O34 Dy2 Dy3 O32 146.3(3) . . . . ? 
O25 Dy2 Dy3 O32 -45.5(4) . . . . ? 
O76 Dy2 Dy3 O32 144.0(4) . . . . ? 
O38 Dy2 Dy3 O32 -2.3(3) . . . . ? 
O39 Dy2 Dy3 O32 -80.9(3) . . . . ? 
Co13 Dy2 Dy3 O32 -172.61(19) . . . . ? 
Co16 Dy2 Dy3 O32 32.21(19) . . . . ? 
Dy1 Dy2 Dy3 O32 -12.15(19) . . . . ? 
O77 Dy2 Dy3 O97 -4.1(3) . . . . ? 
O33 Dy2 Dy3 O97 149.1(3) . . . . ? 
O40 Dy2 Dy3 O97 -22.4(7) . . . . ? 
O34 Dy2 Dy3 O97 78.5(3) . . . . ? 
O25 Dy2 Dy3 O97 -113.3(4) . . . . ? 
O76 Dy2 Dy3 O97 76.2(4) . . . . ? 
O38 Dy2 Dy3 O97 -70.2(3) . . . . ? 
O39 Dy2 Dy3 O97 -148.8(3) . . . . ? 
Co13 Dy2 Dy3 O97 119.5(2) . . . . ? 
Co16 Dy2 Dy3 O97 -35.7(2) . . . . ? 
Dy1 Dy2 Dy3 O97 -80.0(2) . . . . ? 
O77 Dy2 Dy3 Co14 94.4(2) . . . . ? 
O33 Dy2 Dy3 Co14 -112.3(2) . . . . ? 
O40 Dy2 Dy3 Co14 76.2(6) . . . . ? 
O34 Dy2 Dy3 Co14 177.0(2) . . . . ? 
O25 Dy2 Dy3 Co14 -14.8(3) . . . . ? 
O76 Dy2 Dy3 Co14 174.7(3) . . . . ? 
O38 Dy2 Dy3 Co14 28.4(2) . . . . ? 
O39 Dy2 Dy3 Co14 -50.3(2) . . . . ? 
Co13 Dy2 Dy3 Co14 -141.94(5) . . . . ? 
Co16 Dy2 Dy3 Co14 62.88(4) . . . . ? 
Dy1 Dy2 Dy3 Co14 18.53(3) . . . . ? 
O77 Dy2 Dy3 Co13 -123.6(2) . . . . ? 
O33 Dy2 Dy3 Co13 29.6(2) . . . . ? 
O40 Dy2 Dy3 Co13 -141.9(6) . . . . ? 
O34 Dy2 Dy3 Co13 -41.0(2) . . . . ? 
O25 Dy2 Dy3 Co13 127.2(3) . . . . ? 
O76 Dy2 Dy3 Co13 -43.3(3) . . . . ? 
O38 Dy2 Dy3 Co13 170.3(2) . . . . ? 
O39 Dy2 Dy3 Co13 91.7(2) . . . . ? 
Co16 Dy2 Dy3 Co13 -155.18(5) . . . . ? 
Dy1 Dy2 Dy3 Co13 160.47(4) . . . . ? 
O77 Dy2 Dy3 Dy1 75.9(2) . . . . ? 
O33 Dy2 Dy3 Dy1 -130.8(2) . . . . ? 
O40 Dy2 Dy3 Dy1 57.6(6) . . . . ? 
O34 Dy2 Dy3 Dy1 158.5(2) . . . . ? 
O25 Dy2 Dy3 Dy1 -33.3(3) . . . . ? 
O76 Dy2 Dy3 Dy1 156.2(3) . . . . ? 
O38 Dy2 Dy3 Dy1 9.8(2) . . . . ? 
O39 Dy2 Dy3 Dy1 -68.8(2) . . . . ? 
Co13 Dy2 Dy3 Dy1 -160.47(4) . . . . ? 
Co16 Dy2 Dy3 Dy1 44.35(3) . . . . ? 
O79 Dy1 Dy3 O104 66.9(3) . . . . ? 
O28 Dy1 Dy3 O104 -1.1(3) . . . . ? 
O96 Dy1 Dy3 O104 154.4(3) . . . . ? 
O27 Dy1 Dy3 O104 172.5(7) . . . . ? 
O32 Dy1 Dy3 O104 72.5(4) . . . . ? 
O38 Dy1 Dy3 O104 -139.1(3) . . . . ? 
O25 Dy1 Dy3 O104 -95.3(4) . . . . ? 
O26 Dy1 Dy3 O104 -61.3(3) . . . . ? 
Co14 Dy1 Dy3 O104 29.0(2) . . . . ? 
Co16 Dy1 Dy3 O104 -173.3(2) . . . . ? 
Dy2 Dy1 Dy3 O104 -129.2(2) . . . . ? 
O79 Dy1 Dy3 O84 142.5(3) . . . . ? 
O28 Dy1 Dy3 O84 74.5(3) . . . . ? 
O96 Dy1 Dy3 O84 -130.0(3) . . . . ? 
O27 Dy1 Dy3 O84 -111.9(7) . . . . ? 
O32 Dy1 Dy3 O84 148.1(4) . . . . ? 
O38 Dy1 Dy3 O84 -63.5(3) . . . . ? 
O25 Dy1 Dy3 O84 -19.7(4) . . . . ? 
O26 Dy1 Dy3 O84 14.3(3) . . . . ? 
Co14 Dy1 Dy3 O84 104.6(2) . . . . ? 
Co16 Dy1 Dy3 O84 -97.7(2) . . . . ? 
Dy2 Dy1 Dy3 O84 -53.6(2) . . . . ? 
O79 Dy1 Dy3 O31 -3.9(3) . . . . ? 
O28 Dy1 Dy3 O31 -72.0(3) . . . . ? 
O96 Dy1 Dy3 O31 83.5(3) . . . . ? 
O27 Dy1 Dy3 O31 101.6(7) . . . . ? 
O32 Dy1 Dy3 O31 1.7(4) . . . . ? 
O38 Dy1 Dy3 O31 150.1(3) . . . . ? 
O25 Dy1 Dy3 O31 -166.2(4) . . . . ? 
O26 Dy1 Dy3 O31 -132.2(3) . . . . ? 
Co14 Dy1 Dy3 O31 -41.8(2) . . . . ? 
Co16 Dy1 Dy3 O31 115.8(2) . . . . ? 
Dy2 Dy1 Dy3 O31 159.9(2) . . . . ? 
O79 Dy1 Dy3 O37 -100.3(7) . . . . ? 
O28 Dy1 Dy3 O37 -168.3(6) . . . . ? 
O96 Dy1 Dy3 O37 -12.8(6) . . . . ? 
O27 Dy1 Dy3 O37 5.3(9) . . . . ? 
O32 Dy1 Dy3 O37 -94.7(7) . . . . ? 
O38 Dy1 Dy3 O37 53.7(6) . . . . ? 
O25 Dy1 Dy3 O37 97.5(7) . . . . ? 
O26 Dy1 Dy3 O37 131.5(6) . . . . ? 
Co14 Dy1 Dy3 O37 -138.2(6) . . . . ? 
Co16 Dy1 Dy3 O37 19.5(6) . . . . ? 
Dy2 Dy1 Dy3 O37 63.6(6) . . . . ? 
O79 Dy1 Dy3 O25 162.3(4) . . . . ? 
O28 Dy1 Dy3 O25 94.3(4) . . . . ? 
O96 Dy1 Dy3 O25 -110.3(4) . . . . ? 
O27 Dy1 Dy3 O25 -92.2(7) . . . . ? 
O32 Dy1 Dy3 O25 167.9(5) . . . . ? 
O38 Dy1 Dy3 O25 -43.7(4) . . . . ? 
O26 Dy1 Dy3 O25 34.1(4) . . . . ? 
Co14 Dy1 Dy3 O25 124.4(3) . . . . ? 
Co16 Dy1 Dy3 O25 -77.9(3) . . . . ? 
Dy2 Dy1 Dy3 O25 -33.9(3) . . . . ? 
O79 Dy1 Dy3 O76 -150.3(3) . . . . ? 
O28 Dy1 Dy3 O76 141.7(3) . . . . ? 
O96 Dy1 Dy3 O76 -62.9(3) . . . . ? 
O27 Dy1 Dy3 O76 -44.8(6) . . . . ? 
O32 Dy1 Dy3 O76 -144.7(4) . . . . ? 
O38 Dy1 Dy3 O76 3.7(3) . . . . ? 
O25 Dy1 Dy3 O76 47.4(4) . . . . ? 
O26 Dy1 Dy3 O76 81.4(3) . . . . ? 
Co14 Dy1 Dy3 O76 171.8(2) . . . . ? 
Co16 Dy1 Dy3 O76 -30.5(2) . . . . ? 
Dy2 Dy1 Dy3 O76 13.5(2) . . . . ? 
O79 Dy1 Dy3 O32 -5.6(4) . . . . ? 
O28 Dy1 Dy3 O32 -73.6(4) . . . . ? 
O96 Dy1 Dy3 O32 81.8(4) . . . . ? 
O27 Dy1 Dy3 O32 99.9(7) . . . . ? 
O38 Dy1 Dy3 O32 148.4(4) . . . . ? 
O25 Dy1 Dy3 O32 -167.9(5) . . . . ? 
O26 Dy1 Dy3 O32 -133.8(4) . . . . ? 
Co14 Dy1 Dy3 O32 -43.5(3) . . . . ? 
Co16 Dy1 Dy3 O32 114.2(3) . . . . ? 
Dy2 Dy1 Dy3 O32 158.2(3) . . . . ? 
O79 Dy1 Dy3 O97 -80.8(3) . . . . ? 
O28 Dy1 Dy3 O97 -148.8(3) . . . . ? 
O96 Dy1 Dy3 O97 6.6(3) . . . . ? 
O27 Dy1 Dy3 O97 24.7(7) . . . . ? 
O32 Dy1 Dy3 O97 -75.2(4) . . . . ? 
O38 Dy1 Dy3 O97 73.2(3) . . . . ? 
O25 Dy1 Dy3 O97 116.9(4) . . . . ? 
O26 Dy1 Dy3 O97 151.0(3) . . . . ? 
Co14 Dy1 Dy3 O97 -118.7(2) . . . . ? 
Co16 Dy1 Dy3 O97 39.0(2) . . . . ? 
Dy2 Dy1 Dy3 O97 83.0(2) . . . . ? 
O79 Dy1 Dy3 Co14 37.9(2) . . . . ? 
O28 Dy1 Dy3 Co14 -30.1(2) . . . . ? 
O96 Dy1 Dy3 Co14 125.4(2) . . . . ? 
O27 Dy1 Dy3 Co14 143.5(6) . . . . ? 
O32 Dy1 Dy3 Co14 43.5(3) . . . . ? 
O38 Dy1 Dy3 Co14 -168.1(2) . . . . ? 
O25 Dy1 Dy3 Co14 -124.4(3) . . . . ? 
O26 Dy1 Dy3 Co14 -90.3(2) . . . . ? 
Co16 Dy1 Dy3 Co14 157.69(5) . . . . ? 
Dy2 Dy1 Dy3 Co14 -158.25(4) . . . . ? 
O79 Dy1 Dy3 Co13 179.4(2) . . . . ? 
O28 Dy1 Dy3 Co13 111.3(2) . . . . ? 
O96 Dy1 Dy3 Co13 -93.2(2) . . . . ? 
O27 Dy1 Dy3 Co13 -75.1(6) . . . . ? 
O32 Dy1 Dy3 Co13 -175.0(3) . . . . ? 
O38 Dy1 Dy3 Co13 -26.6(2) . . . . ? 
O25 Dy1 Dy3 Co13 17.1(3) . . . . ? 
O26 Dy1 Dy3 Co13 51.1(2) . . . . ? 
Co14 Dy1 Dy3 Co13 141.45(5) . . . . ? 
Co16 Dy1 Dy3 Co13 -60.86(5) . . . . ? 
Dy2 Dy1 Dy3 Co13 -16.80(3) . . . . ? 
O79 Dy1 Dy3 Dy2 -163.8(2) . . . . ? 
O28 Dy1 Dy3 Dy2 128.1(2) . . . . ? 
O96 Dy1 Dy3 Dy2 -76.4(2) . . . . ? 
O27 Dy1 Dy3 Dy2 -58.3(6) . . . . ? 
O32 Dy1 Dy3 Dy2 -158.2(3) . . . . ? 
O38 Dy1 Dy3 Dy2 -9.8(2) . . . . ? 
O25 Dy1 Dy3 Dy2 33.9(3) . . . . ? 
O26 Dy1 Dy3 Dy2 67.9(2) . . . . ? 
Co14 Dy1 Dy3 Dy2 158.25(4) . . . . ? 
Co16 Dy1 Dy3 Dy2 -44.06(3) . . . . ? 
O77 Dy2 Co13 O33 -177.0(4) . . . . ? 
O40 Dy2 Co13 O33 -78.4(5) . . . . ? 
O34 Dy2 Co13 O33 -100.9(5) . . . . ? 
O25 Dy2 Co13 O33 93.1(4) . . . . ? 
O76 Dy2 Co13 O33 165.0(5) . . . . ? 
O38 Dy2 Co13 O33 102.7(5) . . . . ? 
O39 Dy2 Co13 O33 9.9(4) . . . . ? 
Co16 Dy2 Co13 O33 162.0(4) . . . . ? 
Dy3 Dy2 Co13 O33 120.8(4) . . . . ? 
Dy1 Dy2 Co13 O33 102.5(4) . . . . ? 
O77 Dy2 Co13 O84 98.1(3) . . . . ? 
O33 Dy2 Co13 O84 -85.0(5) . . . . ? 
O40 Dy2 Co13 O84 -163.4(4) . . . . ? 
O34 Dy2 Co13 O84 174.1(4) . . . . ? 
O25 Dy2 Co13 O84 8.1(3) . . . . ? 
O76 Dy2 Co13 O84 80.0(4) . . . . ? 
O38 Dy2 Co13 O84 17.7(5) . . . . ? 
O39 Dy2 Co13 O84 -75.1(3) . . . . ? 
Co16 Dy2 Co13 O84 77.0(3) . . . . ? 
Dy3 Dy2 Co13 O84 35.8(3) . . . . ? 
Dy1 Dy2 Co13 O84 17.5(3) . . . . ? 
O77 Dy2 Co13 O76 18.0(4) . . . . ? 
O33 Dy2 Co13 O76 -165.0(5) . . . . ? 
O40 Dy2 Co13 O76 116.6(5) . . . . ? 
O34 Dy2 Co13 O76 94.1(4) . . . . ? 
O25 Dy2 Co13 O76 -71.9(4) . . . . ? 
O38 Dy2 Co13 O76 -62.3(5) . . . . ? 
O39 Dy2 Co13 O76 -155.1(4) . . . . ? 
Co16 Dy2 Co13 O76 -3.0(3) . . . . ? 
Dy3 Dy2 Co13 O76 -44.2(3) . . . . ? 
Dy1 Dy2 Co13 O76 -62.5(3) . . . . ? 
O77 Dy2 Co13 O52 0.7(4) . . . . ? 
O33 Dy2 Co13 O52 177.6(5) . . . . ? 
O40 Dy2 Co13 O52 99.2(5) . . . . ? 
O34 Dy2 Co13 O52 76.7(5) . . . . ? 
O25 Dy2 Co13 O52 -89.3(4) . . . . ? 
O76 Dy2 Co13 O52 -17.4(5) . . . . ? 
O38 Dy2 Co13 O52 -79.7(5) . . . . ? 
O39 Dy2 Co13 O52 -172.5(4) . . . . ? 
Co16 Dy2 Co13 O52 -20.3(4) . . . . ? 
Dy3 Dy2 Co13 O52 -61.6(4) . . . . ? 
Dy1 Dy2 Co13 O52 -79.9(4) . . . . ? 
O77 Dy2 Co13 O35 -78.1(3) . . . . ? 
O33 Dy2 Co13 O35 98.9(5) . . . . ? 
O40 Dy2 Co13 O35 20.5(5) . . . . ? 
O34 Dy2 Co13 O35 -2.0(4) . . . . ? 
O25 Dy2 Co13 O35 -168.1(3) . . . . ? 
O76 Dy2 Co13 O35 -96.1(4) . . . . ? 
O38 Dy2 Co13 O35 -158.4(5) . . . . ? 
O39 Dy2 Co13 O35 108.7(3) . . . . ? 
Co16 Dy2 Co13 O35 -99.1(3) . . . . ? 
Dy3 Dy2 Co13 O35 -140.3(3) . . . . ? 
Dy1 Dy2 Co13 O35 -158.6(3) . . . . ? 
O77 Dy2 Co13 N5 -168.9(5) . . . . ? 
O33 Dy2 Co13 N5 8.1(5) . . . . ? 
O40 Dy2 Co13 N5 -70.4(5) . . . . ? 
O34 Dy2 Co13 N5 -92.8(5) . . . . ? 
O25 Dy2 Co13 N5 101.1(5) . . . . ? 
O76 Dy2 Co13 N5 173.0(5) . . . . ? 
O38 Dy2 Co13 N5 110.7(6) . . . . ? 
O39 Dy2 Co13 N5 17.9(5) . . . . ? 
Co16 Dy2 Co13 N5 170.1(4) . . . . ? 
Dy3 Dy2 Co13 N5 128.9(4) . . . . ? 
Dy1 Dy2 Co13 N5 110.5(4) . . . . ? 
O77 Dy2 Co13 Dy3 62.2(2) . . . . ? 
O33 Dy2 Co13 Dy3 -120.8(4) . . . . ? 
O40 Dy2 Co13 Dy3 160.8(4) . . . . ? 
O34 Dy2 Co13 Dy3 138.3(3) . . . . ? 
O25 Dy2 Co13 Dy3 -27.8(2) . . . . ? 
O76 Dy2 Co13 Dy3 44.2(3) . . . . ? 
O38 Dy2 Co13 Dy3 -18.1(4) . . . . ? 
O39 Dy2 Co13 Dy3 -110.9(2) . . . . ? 
Co16 Dy2 Co13 Dy3 41.23(7) . . . . ? 
Dy1 Dy2 Co13 Dy3 -18.34(4) . . . . ? 
O104 Dy3 Co13 O33 65.2(4) . . . . ? 
O84 Dy3 Co13 O33 85.6(5) . . . . ? 
O31 Dy3 Co13 O33 166.7(5) . . . . ? 
O37 Dy3 Co13 O33 -176.3(4) . . . . ? 
O25 Dy3 Co13 O33 -8.5(3) . . . . ? 
O76 Dy3 Co13 O33 -80.6(4) . . . . ? 
O32 Dy3 Co13 O33 -23.3(4) . . . . ? 
O97 Dy3 Co13 O33 -97.3(4) . . . . ? 
Co14 Dy3 Co13 O33 38.6(3) . . . . ? 
Dy2 Dy3 Co13 O33 -36.4(3) . . . . ? 
Dy1 Dy3 Co13 O33 -18.3(3) . . . . ? 
O104 Dy3 Co13 O84 -20.3(4) . . . . ? 
O31 Dy3 Co13 O84 81.2(5) . . . . ? 
O37 Dy3 Co13 O84 98.1(4) . . . . ? 
O25 Dy3 Co13 O84 -94.1(4) . . . . ? 
O76 Dy3 Co13 O84 -166.2(5) . . . . ? 
O32 Dy3 Co13 O84 -108.8(5) . . . . ? 
O97 Dy3 Co13 O84 177.1(4) . . . . ? 
Co14 Dy3 Co13 O84 -47.0(4) . . . . ? 
Dy2 Dy3 Co13 O84 -122.0(4) . . . . ? 
Dy1 Dy3 Co13 O84 -103.9(4) . . . . ? 
O104 Dy3 Co13 O76 145.8(4) . . . . ? 
O84 Dy3 Co13 O76 166.2(5) . . . . ? 
O31 Dy3 Co13 O76 -112.7(5) . . . . ? 
O37 Dy3 Co13 O76 -95.7(4) . . . . ? 
O25 Dy3 Co13 O76 72.1(4) . . . . ? 
O32 Dy3 Co13 O76 57.3(5) . . . . ? 
O97 Dy3 Co13 O76 -16.7(4) . . . . ? 
Co14 Dy3 Co13 O76 119.2(4) . . . . ? 
Dy2 Dy3 Co13 O76 44.2(4) . . . . ? 
Dy1 Dy3 Co13 O76 62.3(4) . . . . ? 
O104 Dy3 Co13 O52 -114.2(3) . . . . ? 
O84 Dy3 Co13 O52 -93.8(5) . . . . ? 
O31 Dy3 Co13 O52 -12.6(5) . . . . ? 
O37 Dy3 Co13 O52 4.3(3) . . . . ? 
O25 Dy3 Co13 O52 172.1(3) . . . . ? 
O76 Dy3 Co13 O52 100.0(4) . . . . ? 
O32 Dy3 Co13 O52 157.3(4) . . . . ? 
O97 Dy3 Co13 O52 83.3(3) . . . . ? 
Co14 Dy3 Co13 O52 -140.8(3) . . . . ? 
Dy2 Dy3 Co13 O52 144.2(3) . . . . ? 
Dy1 Dy3 Co13 O52 162.3(3) . . . . ? 
O104 Dy3 Co13 O35 166.0(4) . . . . ? 
O84 Dy3 Co13 O35 -173.7(5) . . . . ? 
O31 Dy3 Co13 O35 -92.5(5) . . . . ? 
O37 Dy3 Co13 O35 -75.6(4) . . . . ? 
O25 Dy3 Co13 O35 92.2(4) . . . . ? 
O76 Dy3 Co13 O35 20.1(5) . . . . ? 
O32 Dy3 Co13 O35 77.5(5) . . . . ? 
O97 Dy3 Co13 O35 3.4(4) . . . . ? 
Co14 Dy3 Co13 O35 139.3(4) . . . . ? 
Dy2 Dy3 Co13 O35 64.3(4) . . . . ? 
Dy1 Dy3 Co13 O35 82.4(4) . . . . ? 
O104 Dy3 Co13 N5 -25.5(5) . . . . ? 
O84 Dy3 Co13 N5 -5.2(6) . . . . ? 
O31 Dy3 Co13 N5 76.0(6) . . . . ? 
O37 Dy3 Co13 N5 92.9(5) . . . . ? 
O25 Dy3 Co13 N5 -99.3(5) . . . . ? 
O76 Dy3 Co13 N5 -171.3(6) . . . . ? 
O32 Dy3 Co13 N5 -114.0(5) . . . . ? 
O97 Dy3 Co13 N5 171.9(5) . . . . ? 
Co14 Dy3 Co13 N5 -52.2(4) . . . . ? 
Dy2 Dy3 Co13 N5 -127.2(4) . . . . ? 
Dy1 Dy3 Co13 N5 -109.0(4) . . . . ? 
O104 Dy3 Co13 Dy2 101.6(2) . . . . ? 
O84 Dy3 Co13 Dy2 122.0(4) . . . . ? 
O31 Dy3 Co13 Dy2 -156.8(4) . . . . ? 
O37 Dy3 Co13 Dy2 -139.9(2) . . . . ? 
O25 Dy3 Co13 Dy2 27.90(19) . . . . ? 
O76 Dy3 Co13 Dy2 -44.2(4) . . . . ? 
O32 Dy3 Co13 Dy2 13.1(3) . . . . ? 
O97 Dy3 Co13 Dy2 -60.9(2) . . . . ? 
Co14 Dy3 Co13 Dy2 74.98(7) . . . . ? 
Dy1 Dy3 Co13 Dy2 18.12(4) . . . . ? 
O104 Dy3 Co14 O28 -85.4(5) . . . . ? 
O84 Dy3 Co14 O28 -66.0(4) . . . . ? 
O31 Dy3 Co14 O28 173.3(4) . . . . ? 
O37 Dy3 Co14 O28 -164.0(4) . . . . ? 
O25 Dy3 Co14 O28 8.5(3) . . . . ? 
O76 Dy3 Co14 O28 22.6(5) . . . . ? 
O32 Dy3 Co14 O28 80.4(4) . . . . ? 
O97 Dy3 Co14 O28 97.4(4) . . . . ? 
Co13 Dy3 Co14 O28 -39.0(3) . . . . ? 
Dy2 Dy3 Co14 O28 17.2(3) . . . . ? 
Dy1 Dy3 Co14 O28 37.3(3) . . . . ? 
O84 Dy3 Co14 O104 19.4(4) . . . . ? 
O31 Dy3 Co14 O104 -101.3(4) . . . . ? 
O37 Dy3 Co14 O104 -78.6(5) . . . . ? 
O25 Dy3 Co14 O104 93.9(4) . . . . ? 
O76 Dy3 Co14 O104 108.0(5) . . . . ? 
O32 Dy3 Co14 O104 165.7(5) . . . . ? 
O97 Dy3 Co14 O104 -177.3(4) . . . . ? 
Co13 Dy3 Co14 O104 46.4(4) . . . . ? 
Dy2 Dy3 Co14 O104 102.6(4) . . . . ? 
Dy1 Dy3 Co14 O104 122.6(4) . . . . ? 
O104 Dy3 Co14 O32 -165.7(5) . . . . ? 
O84 Dy3 Co14 O32 -146.3(4) . . . . ? 
O31 Dy3 Co14 O32 93.0(4) . . . . ? 
O37 Dy3 Co14 O32 115.6(5) . . . . ? 
O25 Dy3 Co14 O32 -71.8(4) . . . . ? 
O76 Dy3 Co14 O32 -57.8(5) . . . . ? 
O97 Dy3 Co14 O32 17.0(4) . . . . ? 
Co13 Dy3 Co14 O32 -119.3(4) . . . . ? 
Dy2 Dy3 Co14 O32 -63.2(4) . . . . ? 
Dy1 Dy3 Co14 O32 -43.1(3) . . . . ? 
O104 Dy3 Co14 O30 96.4(4) . . . . ? 
O84 Dy3 Co14 O30 115.8(3) . . . . ? 
O31 Dy3 Co14 O30 -4.9(3) . . . . ? 
O37 Dy3 Co14 O30 17.7(4) . . . . ? 
O25 Dy3 Co14 O30 -169.7(3) . . . . ? 
O76 Dy3 Co14 O30 -155.7(4) . . . . ? 
O32 Dy3 Co14 O30 -97.9(4) . . . . ? 
O97 Dy3 Co14 O30 -80.9(3) . . . . ? 
Co13 Dy3 Co14 O30 142.8(2) . . . . ? 
Dy2 Dy3 Co14 O30 -161.1(2) . . . . ? 
Dy1 Dy3 Co14 O30 -141.0(3) . . . . ? 
O104 Dy3 Co14 O80 175.1(5) . . . . ? 
O84 Dy3 Co14 O80 -165.5(4) . . . . ? 
O31 Dy3 Co14 O80 73.8(5) . . . . ? 
O37 Dy3 Co14 O80 96.4(5) . . . . ? 
O25 Dy3 Co14 O80 -91.0(4) . . . . ? 
O76 Dy3 Co14 O80 -77.0(5) . . . . ? 
O32 Dy3 Co14 O80 -19.2(5) . . . . ? 
O97 Dy3 Co14 O80 -2.2(5) . . . . ? 
Co13 Dy3 Co14 O80 -138.5(4) . . . . ? 
Dy2 Dy3 Co14 O80 -82.4(4) . . . . ? 
Dy1 Dy3 Co14 O80 -62.3(4) . . . . ? 
O104 Dy3 Co14 N1 7.0(5) . . . . ? 
O84 Dy3 Co14 N1 26.4(5) . . . . ? 
O31 Dy3 Co14 N1 -94.2(5) . . . . ? 
O37 Dy3 Co14 N1 -71.6(5) . . . . ? 
O25 Dy3 Co14 N1 100.9(4) . . . . ? 
O76 Dy3 Co14 N1 115.0(5) . . . . ? 
O32 Dy3 Co14 N1 172.8(5) . . . . ? 
O97 Dy3 Co14 N1 -170.2(4) . . . . ? 
Co13 Dy3 Co14 N1 53.5(4) . . . . ? 
Dy2 Dy3 Co14 N1 109.6(4) . . . . ? 
Dy1 Dy3 Co14 N1 129.7(4) . . . . ? 
O104 Dy3 Co14 Dy1 -122.6(4) . . . . ? 
O84 Dy3 Co14 Dy1 -103.2(2) . . . . ? 
O31 Dy3 Co14 Dy1 136.1(2) . . . . ? 
O37 Dy3 Co14 Dy1 158.7(3) . . . . ? 
O25 Dy3 Co14 Dy1 -28.7(2) . . . . ? 
O76 Dy3 Co14 Dy1 -14.7(4) . . . . ? 
O32 Dy3 Co14 Dy1 43.1(3) . . . . ? 
O97 Dy3 Co14 Dy1 60.1(2) . . . . ? 
Co13 Dy3 Co14 Dy1 -76.22(7) . . . . ? 
Dy2 Dy3 Co14 Dy1 -20.05(4) . . . . ? 
O79 Dy1 Co14 O28 99.2(5) . . . . ? 
O96 Dy1 Co14 O28 -179.9(4) . . . . ? 
O27 Dy1 Co14 O28 81.6(5) . . . . ? 
O32 Dy1 Co14 O28 -163.7(5) . . . . ? 
O38 Dy1 Co14 O28 -98.2(5) . . . . ? 
O25 Dy1 Co14 O28 -90.8(4) . . . . ? 
O26 Dy1 Co14 O28 -8.0(4) . . . . ? 
Co16 Dy1 Co14 O28 -155.5(4) . . . . ? 
Dy2 Dy1 Co14 O28 -99.5(4) . . . . ? 
Dy3 Dy1 Co14 O28 -119.2(4) . . . . ? 
O79 Dy1 Co14 O104 -176.5(4) . . . . ? 
O28 Dy1 Co14 O104 84.2(4) . . . . ? 
O96 Dy1 Co14 O104 -95.7(3) . . . . ? 
O27 Dy1 Co14 O104 165.8(5) . . . . ? 
O32 Dy1 Co14 O104 -79.5(4) . . . . ? 
O38 Dy1 Co14 O104 -14.0(5) . . . . ? 
O25 Dy1 Co14 O104 -6.6(3) . . . . ? 
O26 Dy1 Co14 O104 76.3(3) . . . . ? 
Co16 Dy1 Co14 O104 -71.3(3) . . . . ? 
Dy2 Dy1 Co14 O104 -15.2(3) . . . . ? 
Dy3 Dy1 Co14 O104 -35.0(3) . . . . ? 
O79 Dy1 Co14 O32 -97.0(4) . . . . ? 
O28 Dy1 Co14 O32 163.7(5) . . . . ? 
O96 Dy1 Co14 O32 -16.2(4) . . . . ? 
O27 Dy1 Co14 O32 -114.7(5) . . . . ? 
O38 Dy1 Co14 O32 65.5(5) . . . . ? 
O25 Dy1 Co14 O32 72.9(4) . . . . ? 
O26 Dy1 Co14 O32 155.8(4) . . . . ? 
Co16 Dy1 Co14 O32 8.2(3) . . . . ? 
Dy2 Dy1 Co14 O32 64.3(3) . . . . ? 
Dy3 Dy1 Co14 O32 44.5(3) . . . . ? 
O79 Dy1 Co14 O30 -77.0(4) . . . . ? 
O28 Dy1 Co14 O30 -176.2(5) . . . . ? 
O96 Dy1 Co14 O30 3.9(4) . . . . ? 
O27 Dy1 Co14 O30 -94.6(5) . . . . ? 
O32 Dy1 Co14 O30 20.1(5) . . . . ? 
O38 Dy1 Co14 O30 85.5(5) . . . . ? 
O25 Dy1 Co14 O30 93.0(4) . . . . ? 
O26 Dy1 Co14 O30 175.8(4) . . . . ? 
Co16 Dy1 Co14 O30 28.2(4) . . . . ? 
Dy2 Dy1 Co14 O30 84.3(3) . . . . ? 
Dy3 Dy1 Co14 O30 64.6(3) . . . . ? 
O79 Dy1 Co14 O80 1.2(4) . . . . ? 
O28 Dy1 Co14 O80 -98.1(5) . . . . ? 
O96 Dy1 Co14 O80 82.0(3) . . . . ? 
O27 Dy1 Co14 O80 -16.5(5) . . . . ? 
O32 Dy1 Co14 O80 98.2(4) . . . . ? 
O38 Dy1 Co14 O80 163.7(5) . . . . ? 
O25 Dy1 Co14 O80 171.1(3) . . . . ? 
O26 Dy1 Co14 O80 -106.1(3) . . . . ? 
Co16 Dy1 Co14 O80 106.4(3) . . . . ? 
Dy2 Dy1 Co14 O80 162.5(3) . . . . ? 
Dy3 Dy1 Co14 O80 142.7(3) . . . . ? 
O79 Dy1 Co14 N1 90.7(5) . . . . ? 
O28 Dy1 Co14 N1 -8.5(5) . . . . ? 
O96 Dy1 Co14 N1 171.6(4) . . . . ? 
O27 Dy1 Co14 N1 73.1(5) . . . . ? 
O32 Dy1 Co14 N1 -172.3(5) . . . . ? 
O38 Dy1 Co14 N1 -106.8(5) . . . . ? 
O25 Dy1 Co14 N1 -99.3(4) . . . . ? 
O26 Dy1 Co14 N1 -16.5(4) . . . . ? 
Co16 Dy1 Co14 N1 -164.1(4) . . . . ? 
Dy2 Dy1 Co14 N1 -108.0(4) . . . . ? 
Dy3 Dy1 Co14 N1 -127.7(4) . . . . ? 
O79 Dy1 Co14 Dy3 -141.5(3) . . . . ? 
O28 Dy1 Co14 Dy3 119.2(4) . . . . ? 
O96 Dy1 Co14 Dy3 -60.7(2) . . . . ? 
O27 Dy1 Co14 Dy3 -159.2(4) . . . . ? 
O32 Dy1 Co14 Dy3 -44.5(3) . . . . ? 
O38 Dy1 Co14 Dy3 21.0(4) . . . . ? 
O25 Dy1 Co14 Dy3 28.4(2) . . . . ? 
O26 Dy1 Co14 Dy3 111.2(2) . . . . ? 
Co16 Dy1 Co14 Dy3 -36.34(7) . . . . ? 
Dy2 Dy1 Co14 Dy3 19.75(4) . . . . ? 
O33 Dy2 Co16 O77 92.3(11) . . . . ? 
O40 Dy2 Co16 O77 -105.7(5) . . . . ? 
O34 Dy2 Co16 O77 -43.7(5) . . . . ? 
O25 Dy2 Co16 O77 103.5(4) . . . . ? 
O76 Dy2 Co16 O77 35.4(4) . . . . ? 
O38 Dy2 Co16 O77 161.9(5) . . . . ? 
O39 Dy2 Co16 O77 -171.1(4) . . . . ? 
Co13 Dy2 Co16 O77 37.1(4) . . . . ? 
Dy3 Dy2 Co16 O77 69.4(4) . . . . ? 
Dy1 Dy2 Co16 O77 118.4(4) . . . . ? 
O77 Dy2 Co16 O38 -161.9(5) . . . . ? 
O33 Dy2 Co16 O38 -69.7(11) . . . . ? 
O40 Dy2 Co16 O38 92.4(4) . . . . ? 
O34 Dy2 Co16 O38 154.4(4) . . . . ? 
O25 Dy2 Co16 O38 -58.4(4) . . . . ? 
O76 Dy2 Co16 O38 -126.6(4) . . . . ? 
O39 Dy2 Co16 O38 26.9(4) . . . . ? 
Co13 Dy2 Co16 O38 -124.8(4) . . . . ? 
Dy3 Dy2 Co16 O38 -92.5(4) . . . . ? 
Dy1 Dy2 Co16 O38 -43.6(4) . . . . ? 
O77 Dy2 Co16 O96 -81.1(5) . . . . ? 
O33 Dy2 Co16 O96 11.1(11) . . . . ? 
O40 Dy2 Co16 O96 173.2(4) . . . . ? 
O34 Dy2 Co16 O96 -124.8(4) . . . . ? 
O25 Dy2 Co16 O96 22.4(3) . . . . ? 
O76 Dy2 Co16 O96 -45.8(3) . . . . ? 
O38 Dy2 Co16 O96 80.8(4) . . . . ? 
O39 Dy2 Co16 O96 107.7(3) . . . . ? 
Co13 Dy2 Co16 O96 -44.0(3) . . . . ? 
Dy3 Dy2 Co16 O96 -11.7(3) . . . . ? 
Dy1 Dy2 Co16 O96 37.2(3) . . . . ? 
O77 Dy2 Co16 O78 178.4(5) . . . . ? 
O33 Dy2 Co16 O78 -89.3(11) . . . . ? 
O40 Dy2 Co16 O78 72.7(4) . . . . ? 
O34 Dy2 Co16 O78 134.7(5) . . . . ? 
O25 Dy2 Co16 O78 -78.1(4) . . . . ? 
O76 Dy2 Co16 O78 -146.2(4) . . . . ? 
O38 Dy2 Co16 O78 -19.7(5) . . . . ? 
O39 Dy2 Co16 O78 7.3(4) . . . . ? 
Co13 Dy2 Co16 O78 -144.5(4) . . . . ? 
Dy3 Dy2 Co16 O78 -112.2(4) . . . . ? 
Dy1 Dy2 Co16 O78 -63.2(4) . . . . ? 
O77 Dy2 Co16 O44 98.1(5) . . . . ? 
O33 Dy2 Co16 O44 -169.7(11) . . . . ? 
O40 Dy2 Co16 O44 -7.6(3) . . . . ? 
O34 Dy2 Co16 O44 54.4(4) . . . . ? 
O25 Dy2 Co16 O44 -158.4(3) . . . . ? 
O76 Dy2 Co16 O44 133.4(3) . . . . ? 
O38 Dy2 Co16 O44 -100.0(4) . . . . ? 
O39 Dy2 Co16 O44 -73.0(3) . . . . ? 
Co13 Dy2 Co16 O44 135.2(3) . . . . ? 
Dy3 Dy2 Co16 O44 167.5(2) . . . . ? 
Dy1 Dy2 Co16 O44 -143.6(3) . . . . ? 
O77 Dy2 Co16 N2 11.4(5) . . . . ? 
O33 Dy2 Co16 N2 103.7(11) . . . . ? 
O40 Dy2 Co16 N2 -94.3(5) . . . . ? 
O34 Dy2 Co16 N2 -32.3(5) . . . . ? 
O25 Dy2 Co16 N2 114.9(4) . . . . ? 
O76 Dy2 Co16 N2 46.8(4) . . . . ? 
O38 Dy2 Co16 N2 173.4(5) . . . . ? 
O39 Dy2 Co16 N2 -159.7(4) . . . . ? 
Co13 Dy2 Co16 N2 48.5(4) . . . . ? 
Dy3 Dy2 Co16 N2 80.8(4) . . . . ? 
Dy1 Dy2 Co16 N2 129.8(4) . . . . ? 
O77 Dy2 Co16 Dy1 -118.4(4) . . . . ? 
O33 Dy2 Co16 Dy1 -26.1(10) . . . . ? 
O40 Dy2 Co16 Dy1 135.9(2) . . . . ? 
O34 Dy2 Co16 Dy1 -162.1(3) . . . . ? 
O25 Dy2 Co16 Dy1 -14.9(2) . . . . ? 
O76 Dy2 Co16 Dy1 -83.0(2) . . . . ? 
O38 Dy2 Co16 Dy1 43.6(4) . . . . ? 
O39 Dy2 Co16 Dy1 70.5(2) . . . . ? 
Co13 Dy2 Co16 Dy1 -81.24(6) . . . . ? 
Dy3 Dy2 Co16 Dy1 -48.94(3) . . . . ? 
O79 Dy1 Co16 O77 125.8(4) . . . . ? 
O28 Dy1 Co16 O77 -17.5(9) . . . . ? 
O96 Dy1 Co16 O77 82.6(4) . . . . ? 
O27 Dy1 Co16 O77 -174.6(4) . . . . ? 
O32 Dy1 Co16 O77 44.3(3) . . . . ? 
O38 Dy1 Co16 O77 -81.0(4) . . . . ? 
O25 Dy1 Co16 O77 -22.2(3) . . . . ? 
O26 Dy1 Co16 O77 -107.5(4) . . . . ? 
Co14 Dy1 Co16 O77 39.4(3) . . . . ? 
Dy2 Dy1 Co16 O77 -36.9(3) . . . . ? 
Dy3 Dy1 Co16 O77 11.1(3) . . . . ? 
O79 Dy1 Co16 O38 -153.3(4) . . . . ? 
O28 Dy1 Co16 O38 63.5(9) . . . . ? 
O96 Dy1 Co16 O38 163.6(5) . . . . ? 
O27 Dy1 Co16 O38 -93.6(4) . . . . ? 
O32 Dy1 Co16 O38 125.2(4) . . . . ? 
O25 Dy1 Co16 O38 58.8(4) . . . . ? 
O26 Dy1 Co16 O38 -26.6(4) . . . . ? 
Co14 Dy1 Co16 O38 120.4(3) . . . . ? 
Dy2 Dy1 Co16 O38 44.1(3) . . . . ? 
Dy3 Dy1 Co16 O38 92.0(3) . . . . ? 
O79 Dy1 Co16 O96 43.1(4) . . . . ? 
O28 Dy1 Co16 O96 -100.1(9) . . . . ? 
O27 Dy1 Co16 O96 102.8(4) . . . . ? 
O32 Dy1 Co16 O96 -38.4(4) . . . . ? 
O38 Dy1 Co16 O96 -163.6(5) . . . . ? 
O25 Dy1 Co16 O96 -104.8(4) . . . . ? 
O26 Dy1 Co16 O96 169.8(4) . . . . ? 
Co14 Dy1 Co16 O96 -43.2(4) . . . . ? 
Dy2 Dy1 Co16 O96 -119.5(3) . . . . ? 
Dy3 Dy1 Co16 O96 -71.6(3) . . . . ? 
O79 Dy1 Co16 O78 -55.4(4) . . . . ? 
O28 Dy1 Co16 O78 161.4(8) . . . . ? 
O96 Dy1 Co16 O78 -98.5(5) . . . . ? 
O27 Dy1 Co16 O78 4.3(4) . . . . ? 
O32 Dy1 Co16 O78 -136.9(3) . . . . ? 
O38 Dy1 Co16 O78 97.9(4) . . . . ? 
O25 Dy1 Co16 O78 156.7(4) . . . . ? 
O26 Dy1 Co16 O78 71.3(4) . . . . ? 
Co14 Dy1 Co16 O78 -141.7(3) . . . . ? 
Dy2 Dy1 Co16 O78 142.0(3) . . . . ? 
Dy3 Dy1 Co16 O78 -170.1(3) . . . . ? 
O79 Dy1 Co16 O44 -135.9(5) . . . . ? 
O28 Dy1 Co16 O44 80.8(9) . . . . ? 
O96 Dy1 Co16 O44 -179.1(5) . . . . ? 
O27 Dy1 Co16 O44 -76.2(4) . . . . ? 
O32 Dy1 Co16 O44 142.6(4) . . . . ? 
O38 Dy1 Co16 O44 17.3(5) . . . . ? 
O25 Dy1 Co16 O44 76.1(4) . . . . ? 
O26 Dy1 Co16 O44 -9.2(4) . . . . ? 
Co14 Dy1 Co16 O44 137.8(4) . . . . ? 
Dy2 Dy1 Co16 O44 61.4(4) . . . . ? 
Dy3 Dy1 Co16 O44 109.4(4) . . . . ? 
O79 Dy1 Co16 N2 35.3(5) . . . . ? 
O28 Dy1 Co16 N2 -108.0(9) . . . . ? 
O96 Dy1 Co16 N2 -7.8(5) . . . . ? 
O27 Dy1 Co16 N2 95.0(5) . . . . ? 
O32 Dy1 Co16 N2 -46.2(4) . . . . ? 
O38 Dy1 Co16 N2 -171.4(5) . . . . ? 
O25 Dy1 Co16 N2 -112.6(4) . . . . ? 
O26 Dy1 Co16 N2 162.0(4) . . . . ? 
Co14 Dy1 Co16 N2 -51.0(4) . . . . ? 
Dy2 Dy1 Co16 N2 -127.4(4) . . . . ? 
Dy3 Dy1 Co16 N2 -79.4(4) . . . . ? 
O79 Dy1 Co16 Dy2 162.7(3) . . . . ? 
O28 Dy1 Co16 Dy2 19.4(8) . . . . ? 
O96 Dy1 Co16 Dy2 119.5(3) . . . . ? 
O27 Dy1 Co16 Dy2 -137.7(3) . . . . ? 
O32 Dy1 Co16 Dy2 81.2(2) . . . . ? 
O38 Dy1 Co16 Dy2 -44.1(3) . . . . ? 
O25 Dy1 Co16 Dy2 14.7(2) . . . . ? 
O26 Dy1 Co16 Dy2 -70.6(2) . . . . ? 
Co14 Dy1 Co16 Dy2 76.34(7) . . . . ? 
Dy3 Dy1 Co16 Dy2 47.95(3) . . . . ? 
O104 Dy3 O25 Dy2 -160.0(4) . . . . ? 
O84 Dy3 O25 Dy2 -75.2(3) . . . . ? 
O31 Dy3 O25 Dy2 143.6(4) . . . . ? 
O37 Dy3 O25 Dy2 -22.2(6) . . . . ? 
O76 Dy3 O25 Dy2 -5.8(3) . . . . ? 
O32 Dy3 O25 Dy2 130.1(4) . . . . ? 
O97 Dy3 O25 Dy2 63.3(3) . . . . ? 
Co14 Dy3 O25 Dy2 165.8(3) . . . . ? 
Co13 Dy3 O25 Dy2 -41.0(3) . . . . ? 
Dy1 Dy3 O25 Dy2 122.8(5) . . . . ? 
O104 Dy3 O25 Dy1 77.3(3) . . . . ? 
O84 Dy3 O25 Dy1 162.0(3) . . . . ? 
O31 Dy3 O25 Dy1 20.9(6) . . . . ? 
O37 Dy3 O25 Dy1 -145.0(4) . . . . ? 
O76 Dy3 O25 Dy1 -128.6(4) . . . . ? 
O32 Dy3 O25 Dy1 7.3(3) . . . . ? 
O97 Dy3 O25 Dy1 -59.4(3) . . . . ? 
Co14 Dy3 O25 Dy1 43.0(2) . . . . ? 
Co13 Dy3 O25 Dy1 -163.8(3) . . . . ? 
Dy2 Dy3 O25 Dy1 -122.8(5) . . . . ? 
O77 Dy2 O25 Dy3 -69.7(3) . . . . ? 
O33 Dy2 O25 Dy3 75.3(4) . . . . ? 
O40 Dy2 O25 Dy3 -147.4(4) . . . . ? 
O34 Dy2 O25 Dy3 19.0(7) . . . . ? 
O76 Dy2 O25 Dy3 5.9(3) . . . . ? 
O38 Dy2 O25 Dy3 -133.3(4) . . . . ? 
O39 Dy2 O25 Dy3 148.6(4) . . . . ? 
Co13 Dy2 O25 Dy3 41.2(3) . . . . ? 
Co16 Dy2 O25 Dy3 -102.3(3) . . . . ? 
Dy1 Dy2 O25 Dy3 -123.5(5) . . . . ? 
O77 Dy2 O25 Dy1 53.8(4) . . . . ? 
O33 Dy2 O25 Dy1 -161.2(4) . . . . ? 
O40 Dy2 O25 Dy1 -23.9(7) . . . . ? 
O34 Dy2 O25 Dy1 142.5(4) . . . . ? 
O76 Dy2 O25 Dy1 129.4(4) . . . . ? 
O38 Dy2 O25 Dy1 -9.8(3) . . . . ? 
O39 Dy2 O25 Dy1 -87.9(4) . . . . ? 
Co13 Dy2 O25 Dy1 164.7(3) . . . . ? 
Co16 Dy2 O25 Dy1 21.2(3) . . . . ? 
Dy3 Dy2 O25 Dy1 123.5(5) . . . . ? 
O79 Dy1 O25 Dy3 -27.7(6) . . . . ? 
O28 Dy1 O25 Dy3 -77.2(3) . . . . ? 
O96 Dy1 O25 Dy3 68.7(3) . . . . ? 
O27 Dy1 O25 Dy3 144.4(4) . . . . ? 
O32 Dy1 O25 Dy3 -7.5(3) . . . . ? 
O38 Dy1 O25 Dy3 132.4(4) . . . . ? 
O26 Dy1 O25 Dy3 -149.7(3) . . . . ? 
Co14 Dy1 O25 Dy3 -43.0(2) . . . . ? 
Co16 Dy1 O25 Dy3 101.5(3) . . . . ? 
Dy2 Dy1 O25 Dy3 122.6(5) . . . . ? 
O79 Dy1 O25 Dy2 -150.3(4) . . . . ? 
O28 Dy1 O25 Dy2 160.2(4) . . . . ? 
O96 Dy1 O25 Dy2 -53.9(4) . . . . ? 
O27 Dy1 O25 Dy2 21.8(6) . . . . ? 
O32 Dy1 O25 Dy2 -130.1(4) . . . . ? 
O38 Dy1 O25 Dy2 9.8(3) . . . . ? 
O26 Dy1 O25 Dy2 87.7(4) . . . . ? 
Co14 Dy1 O25 Dy2 -165.6(3) . . . . ? 
Co16 Dy1 O25 Dy2 -21.1(3) . . . . ? 
Dy3 Dy1 O25 Dy2 -122.6(5) . . . . ? 
O79 Dy1 O27 C12 118.4(12) . . . . ? 
O28 Dy1 O27 C12 178.7(11) . . . . ? 
O96 Dy1 O27 C12 24.9(12) . . . . ? 
O32 Dy1 O27 C12 76.7(13) . . . . ? 
O38 Dy1 O27 C12 -44.9(12) . . . . ? 
O25 Dy1 O27 C12 -56.6(14) . . . . ? 
O26 Dy1 O27 C12 -125.5(12) . . . . ? 
Co14 Dy1 O27 C12 135.2(11) . . . . ? 
Co16 Dy1 O27 C12 -9.0(11) . . . . ? 
Dy2 Dy1 O27 C12 -43.8(12) . . . . ? 
Dy3 Dy1 O27 C12 6.5(16) . . . . ? 
O104 Co14 O28 C8 113.6(8) . . . . ? 
O32 Co14 O28 C8 -158.3(8) . . . . ? 
O30 Co14 O28 C8 -65(8) . . . . ? 
O80 Co14 O28 C8 -66.3(8) . . . . ? 
N1 Co14 O28 C8 26.7(8) . . . . ? 
Dy3 Co14 O28 C8 155.9(7) . . . . ? 
Dy1 Co14 O28 C8 -146.8(9) . . . . ? 
O104 Co14 O28 Dy1 -99.5(4) . . . . ? 
O32 Co14 O28 Dy1 -11.5(4) . . . . ? 
O30 Co14 O28 Dy1 82(8) . . . . ? 
O80 Co14 O28 Dy1 80.5(4) . . . . ? 
N1 Co14 O28 Dy1 173.6(4) . . . . ? 
Dy3 Co14 O28 Dy1 -57.3(3) . . . . ? 
O79 Dy1 O28 C8 63.2(11) . . . . ? 
O96 Dy1 O28 C8 133.3(10) . . . . ? 
O27 Dy1 O28 C8 2.9(12) . . . . ? 
O32 Dy1 O28 C8 143.0(11) . . . . ? 
O38 Dy1 O28 C8 -103.0(11) . . . . ? 
O25 Dy1 O28 C8 -145.4(11) . . . . ? 
O26 Dy1 O28 C8 -54.9(11) . . . . ? 
Co14 Dy1 O28 C8 133.1(12) . . . . ? 
Co16 Dy1 O28 C8 -150.2(9) . . . . ? 
Dy2 Dy1 O28 C8 -133.5(10) . . . . ? 
Dy3 Dy1 O28 C8 180.0(11) . . . . ? 
O79 Dy1 O28 Co14 -69.9(4) . . . . ? 
O96 Dy1 O28 Co14 0.2(7) . . . . ? 
O27 Dy1 O28 Co14 -130.2(4) . . . . ? 
O32 Dy1 O28 Co14 9.9(3) . . . . ? 
O38 Dy1 O28 Co14 123.8(4) . . . . ? 
O25 Dy1 O28 Co14 81.5(4) . . . . ? 
O26 Dy1 O28 Co14 171.9(4) . . . . ? 
Co16 Dy1 O28 Co14 76.7(9) . . . . ? 
Dy2 Dy1 O28 Co14 93.4(3) . . . . ? 
Dy3 Dy1 O28 Co14 46.9(3) . . . . ? 
O28 Co14 O30 C4 -134(8) . . . . ? 
O104 Co14 O30 C4 47.8(10) . . . . ? 
O32 Co14 O30 C4 -40.3(10) . . . . ? 
O80 Co14 O30 C4 -132.2(10) . . . . ? 
N1 Co14 O30 C4 134.9(10) . . . . ? 
Dy3 Co14 O30 C4 5.8(9) . . . . ? 
Dy1 Co14 O30 C4 -54.4(11) . . . . ? 
O104 Dy3 O31 C4 -26.5(11) . . . . ? 
O84 Dy3 O31 C4 -98.2(11) . . . . ? 
O37 Dy3 O31 C4 -157.6(12) . . . . ? 
O25 Dy3 O31 C4 31.2(13) . . . . ? 
O76 Dy3 O31 C4 161.5(10) . . . . ? 
O32 Dy3 O31 C4 44.3(11) . . . . ? 
O97 Dy3 O31 C4 114.8(11) . . . . ? 
Co14 Dy3 O31 C4 7.7(10) . . . . ? 
Co13 Dy3 O31 C4 -141.6(10) . . . . ? 
Dy2 Dy3 O31 C4 95.1(12) . . . . ? 
Dy1 Dy3 O31 C4 43.4(11) . . . . ? 
O28 Co14 O32 Dy1 11.1(3) . . . . ? 
O104 Co14 O32 Dy1 102.9(4) . . . . ? 
O30 Co14 O32 Dy1 -166.2(3) . . . . ? 
O80 Co14 O32 Dy1 -80.5(4) . . . . ? 
N1 Co14 O32 Dy1 58(3) . . . . ? 
Dy3 Co14 O32 Dy1 112.5(4) . . . . ? 
O28 Co14 O32 Dy3 -101.3(4) . . . . ? 
O104 Co14 O32 Dy3 -9.6(3) . . . . ? 
O30 Co14 O32 Dy3 81.3(3) . . . . ? 
O80 Co14 O32 Dy3 167.0(3) . . . . ? 
N1 Co14 O32 Dy3 -54(3) . . . . ? 
Dy1 Co14 O32 Dy3 -112.5(4) . . . . ? 
O79 Dy1 O32 Co14 71.4(4) . . . . ? 
O28 Dy1 O32 Co14 -9.6(3) . . . . ? 
O96 Dy1 O32 Co14 164.8(4) . . . . ? 
O27 Dy1 O32 Co14 113.3(4) . . . . ? 
O38 Dy1 O32 Co14 -141.6(3) . . . . ? 
O25 Dy1 O32 Co14 -96.0(4) . . . . ? 
O26 Dy1 O32 Co14 -34.6(5) . . . . ? 
Co16 Dy1 O32 Co14 -174.6(2) . . . . ? 
Dy2 Dy1 O32 Co14 -121.8(3) . . . . ? 
Dy3 Dy1 O32 Co14 -103.2(4) . . . . ? 
O79 Dy1 O32 Dy3 174.6(4) . . . . ? 
O28 Dy1 O32 Dy3 93.6(4) . . . . ? 
O96 Dy1 O32 Dy3 -92.0(3) . . . . ? 
O27 Dy1 O32 Dy3 -143.5(4) . . . . ? 
O38 Dy1 O32 Dy3 -38.4(4) . . . . ? 
O25 Dy1 O32 Dy3 7.2(3) . . . . ? 
O26 Dy1 O32 Dy3 68.6(5) . . . . ? 
Co14 Dy1 O32 Dy3 103.2(4) . . . . ? 
Co16 Dy1 O32 Dy3 -71.4(3) . . . . ? 
Dy2 Dy1 O32 Dy3 -18.6(3) . . . . ? 
O104 Dy3 O32 Co14 8.5(3) . . . . ? 
O84 Dy3 O32 Co14 53.8(6) . . . . ? 
O31 Dy3 O32 Co14 -73.9(4) . . . . ? 
O37 Dy3 O32 Co14 -110.0(4) . . . . ? 
O25 Dy3 O32 Co14 97.1(4) . . . . ? 
O76 Dy3 O32 Co14 146.4(3) . . . . ? 
O97 Dy3 O32 Co14 -162.2(4) . . . . ? 
Co13 Dy3 O32 Co14 112.6(3) . . . . ? 
Dy2 Dy3 O32 Co14 123.2(3) . . . . ? 
Dy1 Dy3 O32 Co14 104.4(5) . . . . ? 
O104 Dy3 O32 Dy1 -95.9(4) . . . . ? 
O84 Dy3 O32 Dy1 -50.6(5) . . . . ? 
O31 Dy3 O32 Dy1 -178.3(4) . . . . ? 
O37 Dy3 O32 Dy1 145.6(4) . . . . ? 
O25 Dy3 O32 Dy1 -7.3(3) . . . . ? 
O76 Dy3 O32 Dy1 41.9(4) . . . . ? 
O97 Dy3 O32 Dy1 93.4(3) . . . . ? 
Co14 Dy3 O32 Dy1 -104.4(5) . . . . ? 
Co13 Dy3 O32 Dy1 8.2(5) . . . . ? 
Dy2 Dy3 O32 Dy1 18.8(3) . . . . ? 
O84 Co13 O33 C41 -117.6(8) . . . . ? 
O76 Co13 O33 C41 154.6(9) . . . . ? 
O52 Co13 O33 C41 5(10) . . . . ? 
O35 Co13 O33 C41 63.4(9) . . . . ? 
N5 Co13 O33 C41 -29.9(9) . . . . ? 
Dy2 Co13 O33 C41 143.9(10) . . . . ? 
Dy3 Co13 O33 C41 -160.6(8) . . . . ? 
O84 Co13 O33 Dy2 98.5(4) . . . . ? 
O76 Co13 O33 Dy2 10.7(4) . . . . ? 
O52 Co13 O33 Dy2 -139(9) . . . . ? 
O35 Co13 O33 Dy2 -80.5(4) . . . . ? 
N5 Co13 O33 Dy2 -173.8(4) . . . . ? 
Dy3 Co13 O33 Dy2 55.5(3) . . . . ? 
O77 Dy2 O33 C41 -126.8(10) . . . . ? 
O40 Dy2 O33 C41 -1.2(12) . . . . ? 
O34 Dy2 O33 C41 -63.0(11) . . . . ? 
O25 Dy2 O33 C41 147.3(11) . . . . ? 
O76 Dy2 O33 C41 -141.0(11) . . . . ? 
O38 Dy2 O33 C41 103.1(11) . . . . ? 
O39 Dy2 O33 C41 58.1(10) . . . . ? 
Co13 Dy2 O33 C41 -131.8(12) . . . . ? 
Co16 Dy2 O33 C41 158.6(9) . . . . ? 
Dy3 Dy2 O33 C41 -177.8(11) . . . . ? 
Dy1 Dy2 O33 C41 135.5(10) . . . . ? 
O77 Dy2 O33 Co13 4.9(7) . . . . ? 
O40 Dy2 O33 Co13 130.5(4) . . . . ? 
O34 Dy2 O33 Co13 68.8(4) . . . . ? 
O25 Dy2 O33 Co13 -80.9(4) . . . . ? 
O76 Dy2 O33 Co13 -9.2(3) . . . . ? 
O38 Dy2 O33 Co13 -125.1(4) . . . . ? 
O39 Dy2 O33 Co13 -170.1(4) . . . . ? 
Co16 Dy2 O33 Co13 -69.6(12) . . . . ? 
Dy3 Dy2 O33 Co13 -46.0(3) . . . . ? 
Dy1 Dy2 O33 Co13 -92.7(3) . . . . ? 
O77 Dy2 O34 C3 114.4(12) . . . . ? 
O33 Dy2 O34 C3 -34.5(12) . . . . ? 
O40 Dy2 O34 C3 -165.8(13) . . . . ? 
O25 Dy2 O34 C3 23.0(15) . . . . ? 
O76 Dy2 O34 C3 35.9(12) . . . . ? 
O38 Dy2 O34 C3 159.7(11) . . . . ? 
O39 Dy2 O34 C3 -99.0(12) . . . . ? 
Co13 Dy2 O34 C3 -0.5(11) . . . . ? 
Co16 Dy2 O34 C3 137.0(11) . . . . ? 
Dy3 Dy2 O34 C3 34.5(12) . . . . ? 
Dy1 Dy2 O34 C3 94.5(13) . . . . ? 
O33 Co13 O35 C3 48.3(10) . . . . ? 
O84 Co13 O35 C3 -120(4) . . . . ? 
O76 Co13 O35 C3 -39.7(10) . . . . ? 
O52 Co13 O35 C3 -133.8(10) . . . . ? 
N5 Co13 O35 C3 134.7(10) . . . . ? 
Dy2 Co13 O35 C3 5.5(10) . . . . ? 
Dy3 Co13 O35 C3 -54.0(11) . . . . ? 
O104 Dy3 O37 C31 95.5(11) . . . . ? 
O84 Dy3 O37 C31 24.0(10) . . . . ? 
O31 Dy3 O37 C31 158.4(11) . . . . ? 
O25 Dy3 O37 C31 -30.9(13) . . . . ? 
O76 Dy3 O37 C31 -46.9(10) . . . . ? 
O32 Dy3 O37 C31 -166.2(9) . . . . ? 
O97 Dy3 O37 C31 -118.4(11) . . . . ? 
Co14 Dy3 O37 C31 137.0(9) . . . . ? 
Co13 Dy3 O37 C31 -10.8(10) . . . . ? 
Dy2 Dy3 O37 C31 -44.2(11) . . . . ? 
Dy1 Dy3 O37 C31 -99.6(11) . . . . ? 
O77 Co16 O38 Dy1 99.9(4) . . . . ? 
O96 Co16 O38 Dy1 11.3(3) . . . . ? 
O78 Co16 O38 Dy1 -81.3(4) . . . . ? 
O44 Co16 O38 Dy1 -168.4(3) . . . . ? 
N2 Co16 O38 Dy1 65(3) . . . . ? 
Dy2 Co16 O38 Dy1 112.1(4) . . . . ? 
O77 Co16 O38 Dy2 -12.2(4) . . . . ? 
O96 Co16 O38 Dy2 -100.8(3) . . . . ? 
O78 Co16 O38 Dy2 166.6(4) . . . . ? 
O44 Co16 O38 Dy2 79.5(3) . . . . ? 
N2 Co16 O38 Dy2 -47(3) . . . . ? 
Dy1 Co16 O38 Dy2 -112.1(4) . . . . ? 
O79 Dy1 O38 Co16 44.5(7) . . . . ? 
O28 Dy1 O38 Co16 -159.2(3) . . . . ? 
O96 Dy1 O38 Co16 -9.8(3) . . . . ? 
O27 Dy1 O38 Co16 73.6(4) . . . . ? 
O32 Dy1 O38 Co16 -68.8(4) . . . . ? 
O25 Dy1 O38 Co16 -114.2(4) . . . . ? 
O26 Dy1 O38 Co16 154.3(4) . . . . ? 
Co14 Dy1 O38 Co16 -106.5(4) . . . . ? 
Dy2 Dy1 O38 Co16 -104.5(4) . . . . ? 
Dy3 Dy1 O38 Co16 -89.8(3) . . . . ? 
O79 Dy1 O38 Dy2 149.1(5) . . . . ? 
O28 Dy1 O38 Dy2 -54.7(5) . . . . ? 
O96 Dy1 O38 Dy2 94.7(4) . . . . ? 
O27 Dy1 O38 Dy2 178.1(4) . . . . ? 
O32 Dy1 O38 Dy2 35.8(5) . . . . ? 
O25 Dy1 O38 Dy2 -9.7(3) . . . . ? 
O26 Dy1 O38 Dy2 -101.2(4) . . . . ? 
Co14 Dy1 O38 Dy2 -2.0(6) . . . . ? 
Co16 Dy1 O38 Dy2 104.5(4) . . . . ? 
Dy3 Dy1 O38 Dy2 14.7(3) . . . . ? 
O77 Dy2 O38 Co16 10.7(3) . . . . ? 
O33 Dy2 O38 Co16 162.3(3) . . . . ? 
O40 Dy2 O38 Co16 -74.5(4) . . . . ? 
O34 Dy2 O38 Co16 -39.5(7) . . . . ? 
O25 Dy2 O38 Co16 114.8(4) . . . . ? 
O76 Dy2 O38 Co16 67.5(4) . . . . ? 
O39 Dy2 O38 Co16 -154.0(4) . . . . ? 
Co13 Dy2 O38 Co16 104.7(4) . . . . ? 
Dy3 Dy2 O38 Co16 90.1(3) . . . . ? 
Dy1 Dy2 O38 Co16 105.1(5) . . . . ? 
O77 Dy2 O38 Dy1 -94.3(4) . . . . ? 
O33 Dy2 O38 Dy1 57.2(6) . . . . ? 
O40 Dy2 O38 Dy1 -179.6(4) . . . . ? 
O34 Dy2 O38 Dy1 -144.6(4) . . . . ? 
O25 Dy2 O38 Dy1 9.7(3) . . . . ? 
O76 Dy2 O38 Dy1 -37.6(5) . . . . ? 
O39 Dy2 O38 Dy1 101.0(4) . . . . ? 
Co13 Dy2 O38 Dy1 -0.3(6) . . . . ? 
Co16 Dy2 O38 Dy1 -105.1(5) . . . . ? 
Dy3 Dy2 O38 Dy1 -15.0(3) . . . . ? 
O77 Dy2 O40 C27 -16.8(10) . . . . ? 
O33 Dy2 O40 C27 -168.4(10) . . . . ? 
O34 Dy2 O40 C27 -105.4(11) . . . . ? 
O25 Dy2 O40 C27 66.4(12) . . . . ? 
O76 Dy2 O40 C27 -69.5(12) . . . . ? 
O38 Dy2 O40 C27 52.5(10) . . . . ? 
O39 Dy2 O40 C27 133.8(11) . . . . ? 
Co13 Dy2 O40 C27 -126.9(9) . . . . ? 
Co16 Dy2 O40 C27 16.1(10) . . . . ? 
Dy3 Dy2 O40 C27 1.7(15) . . . . ? 
Dy1 Dy2 O40 C27 52.2(11) . . . . ? 
O77 Co16 O44 C27 47.0(10) . . . . ? 
O38 Co16 O44 C27 -40.3(10) . . . . ? 
O96 Co16 O44 C27 153(14) . . . . ? 
O78 Co16 O44 C27 -132.5(10) . . . . ? 
N2 Co16 O44 C27 134.1(10) . . . . ? 
Dy2 Co16 O44 C27 4.7(9) . . . . ? 
Dy1 Co16 O44 C27 -52.5(11) . . . . ? 
O33 Co13 O52 C31 -167(9) . . . . ? 
O84 Co13 O52 C31 -44.2(10) . . . . ? 
O76 Co13 O52 C31 43.7(10) . . . . ? 
O35 Co13 O52 C31 134.7(10) . . . . ? 
N5 Co13 O52 C31 -132.0(10) . . . . ? 
Dy2 Co13 O52 C31 56.0(11) . . . . ? 
Dy3 Co13 O52 C31 -1.1(10) . . . . ? 
O33 Co13 O76 Dy2 -10.2(3) . . . . ? 
O84 Co13 O76 Dy2 -102.1(4) . . . . ? 
O52 Co13 O76 Dy2 168.5(3) . . . . ? 
O35 Co13 O76 Dy2 82.6(3) . . . . ? 
N5 Co13 O76 Dy2 -48(3) . . . . ? 
Dy3 Co13 O76 Dy2 -111.5(4) . . . . ? 
O33 Co13 O76 Dy3 101.3(4) . . . . ? 
O84 Co13 O76 Dy3 9.4(4) . . . . ? 
O52 Co13 O76 Dy3 -79.9(4) . . . . ? 
O35 Co13 O76 Dy3 -165.9(3) . . . . ? 
N5 Co13 O76 Dy3 64(3) . . . . ? 
Dy2 Co13 O76 Dy3 111.5(4) . . . . ? 
O77 Dy2 O76 Co13 -162.8(4) . . . . ? 
O33 Dy2 O76 Co13 8.9(3) . . . . ? 
O40 Dy2 O76 Co13 -109.8(5) . . . . ? 
O34 Dy2 O76 Co13 -73.8(4) . . . . ? 
O25 Dy2 O76 Co13 98.1(4) . . . . ? 
O38 Dy2 O76 Co13 145.2(3) . . . . ? 
O39 Dy2 O76 Co13 36.1(5) . . . . ? 
Co16 Dy2 O76 Co13 178.0(2) . . . . ? 
Dy3 Dy2 O76 Co13 103.9(4) . . . . ? 
Dy1 Dy2 O76 Co13 124.6(3) . . . . ? 
O77 Dy2 O76 Dy3 93.3(4) . . . . ? 
O33 Dy2 O76 Dy3 -95.0(4) . . . . ? 
O40 Dy2 O76 Dy3 146.3(4) . . . . ? 
O34 Dy2 O76 Dy3 -177.8(4) . . . . ? 
O25 Dy2 O76 Dy3 -5.8(3) . . . . ? 
O38 Dy2 O76 Dy3 41.3(5) . . . . ? 
O39 Dy2 O76 Dy3 -67.8(5) . . . . ? 
Co13 Dy2 O76 Dy3 -103.9(4) . . . . ? 
Co16 Dy2 O76 Dy3 74.1(3) . . . . ? 
Dy1 Dy2 O76 Dy3 20.6(3) . . . . ? 
O104 Dy3 O76 Co13 -54.3(6) . . . . ? 
O84 Dy3 O76 Co13 -8.3(3) . . . . ? 
O31 Dy3 O76 Co13 113.2(5) . . . . ? 
O37 Dy3 O76 Co13 71.8(4) . . . . ? 
O25 Dy3 O76 Co13 -98.0(4) . . . . ? 
O32 Dy3 O76 Co13 -146.6(3) . . . . ? 
O97 Dy3 O76 Co13 162.8(4) . . . . ? 
Co14 Dy3 O76 Co13 -112.6(3) . . . . ? 
Dy2 Dy3 O76 Co13 -103.8(5) . . . . ? 
Dy1 Dy3 O76 Co13 -124.3(3) . . . . ? 
O104 Dy3 O76 Dy2 49.5(6) . . . . ? 
O84 Dy3 O76 Dy2 95.5(4) . . . . ? 
O31 Dy3 O76 Dy2 -143.0(4) . . . . ? 
O37 Dy3 O76 Dy2 175.6(4) . . . . ? 
O25 Dy3 O76 Dy2 5.8(3) . . . . ? 
O32 Dy3 O76 Dy2 -42.8(4) . . . . ? 
O97 Dy3 O76 Dy2 -93.4(4) . . . . ? 
Co14 Dy3 O76 Dy2 -8.8(6) . . . . ? 
Co13 Dy3 O76 Dy2 103.8(5) . . . . ? 
Dy1 Dy3 O76 Dy2 -20.5(3) . . . . ? 
O38 Co16 O77 C29 170.5(8) . . . . ? 
O96 Co16 O77 C29 -101.7(8) . . . . ? 
O78 Co16 O77 C29 98(18) . . . . ? 
O44 Co16 O77 C29 76.9(8) . . . . ? 
N2 Co16 O77 C29 -13.5(8) . . . . ? 
Dy2 Co16 O77 C29 157.6(9) . . . . ? 
Dy1 Co16 O77 C29 -145.0(7) . . . . ? 
O38 Co16 O77 Dy2 12.8(4) . . . . ? 
O96 Co16 O77 Dy2 100.7(4) . . . . ? 
O78 Co16 O77 Dy2 -59(18) . . . . ? 
O44 Co16 O77 Dy2 -80.8(4) . . . . ? 
N2 Co16 O77 Dy2 -171.2(4) . . . . ? 
Dy1 Co16 O77 Dy2 57.4(3) . . . . ? 
O33 Dy2 O77 C29 52.3(12) . . . . ? 
O40 Dy2 O77 C29 -84.7(10) . . . . ? 
O34 Dy2 O77 C29 -9.3(10) . . . . ? 
O25 Dy2 O77 C29 134.4(10) . . . . ? 
O76 Dy2 O77 C29 65.7(10) . . . . ? 
O38 Dy2 O77 C29 -160.0(11) . . . . ? 
O39 Dy2 O77 C29 -135.3(10) . . . . ? 
Co13 Dy2 O77 C29 55.3(11) . . . . ? 
Co16 Dy2 O77 C29 -149.0(12) . . . . ? 
Dy3 Dy2 O77 C29 101.6(10) . . . . ? 
Dy1 Dy2 O77 C29 163.2(11) . . . . ? 
O33 Dy2 O77 Co16 -158.6(4) . . . . ? 
O40 Dy2 O77 Co16 64.3(4) . . . . ? 
O34 Dy2 O77 Co16 139.8(4) . . . . ? 
O25 Dy2 O77 Co16 -76.6(4) . . . . ? 
O76 Dy2 O77 Co16 -145.3(4) . . . . ? 
O38 Dy2 O77 Co16 -11.0(3) . . . . ? 
O39 Dy2 O77 Co16 13.7(7) . . . . ? 
Co13 Dy2 O77 Co16 -155.7(2) . . . . ? 
Dy3 Dy2 O77 Co16 -109.4(3) . . . . ? 
Dy1 Dy2 O77 Co16 -47.8(3) . . . . ? 
O77 Co16 O78 C12 114(18) . . . . ? 
O38 Co16 O78 C12 41.7(12) . . . . ? 
O96 Co16 O78 C12 -46.1(12) . . . . ? 
O44 Co16 O78 C12 135.3(12) . . . . ? 
N2 Co16 O78 C12 -134.4(12) . . . . ? 
Dy2 Co16 O78 C12 55.7(13) . . . . ? 
Dy1 Co16 O78 C12 -3.0(11) . . . . ? 
O28 Dy1 O79 C33 33.5(12) . . . . ? 
O96 Dy1 O79 C33 -114.4(12) . . . . ? 
O27 Dy1 O79 C33 168.5(12) . . . . ? 
O32 Dy1 O79 C33 -36.1(11) . . . . ? 
O38 Dy1 O79 C33 -163.0(10) . . . . ? 
O25 Dy1 O79 C33 -16.6(14) . . . . ? 
O26 Dy1 O79 C33 98.0(12) . . . . ? 
Co14 Dy1 O79 C33 -0.5(11) . . . . ? 
Co16 Dy1 O79 C33 -136.8(11) . . . . ? 
Dy2 Dy1 O79 C33 -84.7(14) . . . . ? 
Dy3 Dy1 O79 C33 -32.7(12) . . . . ? 
O28 Co14 O80 C33 -45.6(11) . . . . ? 
O104 Co14 O80 C33 135(6) . . . . ? 
O32 Co14 O80 C33 42.0(11) . . . . ? 
O30 Co14 O80 C33 134.5(11) . . . . ? 
N1 Co14 O80 C33 -133.4(11) . . . . ? 
Dy3 Co14 O80 C33 55.8(12) . . . . ? 
Dy1 Co14 O80 C33 -2.5(10) . . . . ? 
O33 Co13 O84 C92 82.9(10) . . . . ? 
O76 Co13 O84 C92 170.7(10) . . . . ? 
O52 Co13 O84 C92 -95.1(10) . . . . ? 
O35 Co13 O84 C92 -109(4) . . . . ? 
N5 Co13 O84 C92 -3.3(10) . . . . ? 
Dy2 Co13 O84 C92 126.0(10) . . . . ? 
Dy3 Co13 O84 C92 -179.4(12) . . . . ? 
O33 Co13 O84 Dy3 -97.7(4) . . . . ? 
O76 Co13 O84 Dy3 -9.8(4) . . . . ? 
O52 Co13 O84 Dy3 84.3(4) . . . . ? 
O35 Co13 O84 Dy3 71(4) . . . . ? 
N5 Co13 O84 Dy3 176.1(4) . . . . ? 
Dy2 Co13 O84 Dy3 -54.5(3) . . . . ? 
O104 Dy3 O84 C92 -19.3(17) . . . . ? 
O31 Dy3 O84 C92 49.2(18) . . . . ? 
O37 Dy3 O84 C92 108.9(17) . . . . ? 
O25 Dy3 O84 C92 -101.0(17) . . . . ? 
O76 Dy3 O84 C92 -172.5(18) . . . . ? 
O32 Dy3 O84 C92 -60.9(18) . . . . ? 
O97 Dy3 O84 C92 174.8(16) . . . . ? 
Co14 Dy3 O84 C92 -30.1(17) . . . . ? 
Co13 Dy3 O84 C92 179.0(19) . . . . ? 
Dy2 Dy3 O84 C92 -136.0(17) . . . . ? 
Dy1 Dy3 O84 C92 -89.9(17) . . . . ? 
O104 Dy3 O84 Co13 161.6(4) . . . . ? 
O31 Dy3 O84 Co13 -129.9(4) . . . . ? 
O37 Dy3 O84 Co13 -70.2(4) . . . . ? 
O25 Dy3 O84 Co13 80.0(4) . . . . ? 
O76 Dy3 O84 Co13 8.4(3) . . . . ? 
O32 Dy3 O84 Co13 120.1(4) . . . . ? 
O97 Dy3 O84 Co13 -4.2(6) . . . . ? 
Co14 Dy3 O84 Co13 150.9(2) . . . . ? 
Dy2 Dy3 O84 Co13 44.9(3) . . . . ? 
Dy1 Dy3 O84 Co13 91.1(3) . . . . ? 
O77 Co16 O96 C35 113.4(7) . . . . ? 
O38 Co16 O96 C35 -159.3(7) . . . . ? 
O78 Co16 O96 C35 -67.0(7) . . . . ? 
O44 Co16 O96 C35 7(15) . . . . ? 
N2 Co16 O96 C35 26.4(7) . . . . ? 
Dy2 Co16 O96 C35 155.7(7) . . . . ? 
Dy1 Co16 O96 C35 -147.8(8) . . . . ? 
O77 Co16 O96 Dy1 -98.8(4) . . . . ? 
O38 Co16 O96 Dy1 -11.6(3) . . . . ? 
O78 Co16 O96 Dy1 80.8(4) . . . . ? 
O44 Co16 O96 Dy1 155(15) . . . . ? 
N2 Co16 O96 Dy1 174.1(4) . . . . ? 
Dy2 Co16 O96 Dy1 -56.6(3) . . . . ? 
O79 Dy1 O96 C35 -10.3(11) . . . . ? 
O28 Dy1 O96 C35 -76.3(12) . . . . ? 
O27 Dy1 O96 C35 65.6(11) . . . . ? 
O32 Dy1 O96 C35 -85.4(11) . . . . ? 
O38 Dy1 O96 C35 141.9(11) . . . . ? 
O25 Dy1 O96 C35 -152.8(11) . . . . ? 
O26 Dy1 O96 C35 116.4(11) . . . . ? 
Co14 Dy1 O96 C35 -76.2(11) . . . . ? 
Co16 Dy1 O96 C35 132.0(12) . . . . ? 
Dy2 Dy1 O96 C35 178.7(11) . . . . ? 
Dy3 Dy1 O96 C35 -121.1(11) . . . . ? 
O79 Dy1 O96 Co16 -142.3(4) . . . . ? 
O28 Dy1 O96 Co16 151.7(4) . . . . ? 
O27 Dy1 O96 Co16 -66.4(4) . . . . ? 
O32 Dy1 O96 Co16 142.5(4) . . . . ? 
O38 Dy1 O96 Co16 9.9(3) . . . . ? 
O25 Dy1 O96 Co16 75.2(4) . . . . ? 
O26 Dy1 O96 Co16 -15.6(6) . . . . ? 
Co14 Dy1 O96 Co16 151.8(2) . . . . ? 
Dy2 Dy1 O96 Co16 46.7(3) . . . . ? 
Dy3 Dy1 O96 Co16 106.9(3) . . . . ? 
O28 Co14 O104 C6 -91.3(10) . . . . ? 
O32 Co14 O104 C6 -178.8(10) . . . . ? 
O30 Co14 O104 C6 88.6(9) . . . . ? 
O80 Co14 O104 C6 88(6) . . . . ? 
N1 Co14 O104 C6 -3.6(10) . . . . ? 
Dy3 Co14 O104 C6 170.9(11) . . . . ? 
Dy1 Co14 O104 C6 -134.6(9) . . . . ? 
O28 Co14 O104 Dy3 97.8(4) . . . . ? 
O32 Co14 O104 Dy3 10.3(4) . . . . ? 
O30 Co14 O104 Dy3 -82.3(4) . . . . ? 
O80 Co14 O104 Dy3 -83(6) . . . . ? 
N1 Co14 O104 Dy3 -174.5(4) . . . . ? 
Dy1 Co14 O104 Dy3 54.5(3) . . . . ? 
O84 Dy3 O104 C6 31.0(14) . . . . ? 
O31 Dy3 O104 C6 -98.7(14) . . . . ? 
O37 Dy3 O104 C6 -36.2(15) . . . . ? 
O25 Dy3 O104 C6 114.4(14) . . . . ? 
O76 Dy3 O104 C6 73.2(15) . . . . ? 
O32 Dy3 O104 C6 -175.2(15) . . . . ? 
O97 Dy3 O104 C6 -162.6(13) . . . . ? 
Co14 Dy3 O104 C6 -166.5(16) . . . . ? 
Co13 Dy3 O104 C6 42.3(15) . . . . ? 
Dy2 Dy3 O104 C6 101.9(14) . . . . ? 
Dy1 Dy3 O104 C6 149.2(14) . . . . ? 
O84 Dy3 O104 Co14 -162.5(4) . . . . ? 
O31 Dy3 O104 Co14 67.7(4) . . . . ? 
O37 Dy3 O104 Co14 130.2(4) . . . . ? 
O25 Dy3 O104 Co14 -79.2(4) . . . . ? 
O76 Dy3 O104 Co14 -120.3(4) . . . . ? 
O32 Dy3 O104 Co14 -8.7(3) . . . . ? 
O97 Dy3 O104 Co14 3.9(6) . . . . ? 
Co13 Dy3 O104 Co14 -151.2(2) . . . . ? 
Dy2 Dy3 O104 Co14 -91.6(3) . . . . ? 
Dy1 Dy3 O104 Co14 -44.4(3) . . . . ? 
O28 Co14 N1 C10 -121.0(9) . . . . ? 
O104 Co14 N1 C10 147.1(9) . . . . ? 
O32 Co14 N1 C10 -168(3) . . . . ? 
O30 Co14 N1 C10 56.3(8) . . . . ? 
O80 Co14 N1 C10 -29.5(9) . . . . ? 
Dy3 Co14 N1 C10 142.4(7) . . . . ? 
Dy1 Co14 N1 C10 -115.2(8) . . . . ? 
O28 Co14 N1 C9 1.8(7) . . . . ? 
O104 Co14 N1 C9 -90.0(7) . . . . ? 
O32 Co14 N1 C9 -45(3) . . . . ? 
O30 Co14 N1 C9 179.2(7) . . . . ? 
O80 Co14 N1 C9 93.4(8) . . . . ? 
Dy3 Co14 N1 C9 -94.8(7) . . . . ? 
Dy1 Co14 N1 C9 7.7(9) . . . . ? 
O28 Co14 N1 C7 118.3(8) . . . . ? 
O104 Co14 N1 C7 26.4(8) . . . . ? 
O32 Co14 N1 C7 71(3) . . . . ? 
O30 Co14 N1 C7 -64.4(8) . . . . ? 
O80 Co14 N1 C7 -150.2(8) . . . . ? 
Dy3 Co14 N1 C7 21.7(9) . . . . ? 
Dy1 Co14 N1 C7 124.1(7) . . . . ? 
O77 Co16 N2 C36 -86.3(7) . . . . ? 
O38 Co16 N2 C36 -52(4) . . . . ? 
O96 Co16 N2 C36 2.4(7) . . . . ? 
O78 Co16 N2 C36 94.9(7) . . . . ? 
O44 Co16 N2 C36 -178.1(7) . . . . ? 
Dy2 Co16 N2 C36 -94.0(7) . . . . ? 
Dy1 Co16 N2 C36 7.8(9) . . . . ? 
O77 Co16 N2 C17 151.2(8) . . . . ? 
O38 Co16 N2 C17 -174(3) . . . . ? 
O96 Co16 N2 C17 -120.2(8) . . . . ? 
O78 Co16 N2 C17 -27.6(8) . . . . ? 
O44 Co16 N2 C17 59.4(8) . . . . ? 
Dy2 Co16 N2 C17 143.5(7) . . . . ? 
Dy1 Co16 N2 C17 -114.7(7) . . . . ? 
O77 Co16 N2 C30 30.9(7) . . . . ? 
O38 Co16 N2 C30 66(3) . . . . ? 
O96 Co16 N2 C30 119.5(7) . . . . ? 
O78 Co16 N2 C30 -147.9(7) . . . . ? 
O44 Co16 N2 C30 -61.0(7) . . . . ? 
Dy2 Co16 N2 C30 23.1(9) . . . . ? 
Dy1 Co16 N2 C30 124.9(7) . . . . ? 
O33 Co13 N5 C91 -112.6(8) . . . . ? 
O84 Co13 N5 C91 -20.7(8) . . . . ? 
O76 Co13 N5 C91 -75(3) . . . . ? 
O52 Co13 N5 C91 68.8(8) . . . . ? 
O35 Co13 N5 C91 154.8(8) . . . . ? 
Dy2 Co13 N5 C91 -118.1(8) . . . . ? 
Dy3 Co13 N5 C91 -17.1(10) . . . . ? 
O33 Co13 N5 C93 126.1(9) . . . . ? 
O84 Co13 N5 C93 -142.0(9) . . . . ? 
O76 Co13 N5 C93 164(3) . . . . ? 
O52 Co13 N5 C93 -52.5(9) . . . . ? 
O35 Co13 N5 C93 33.5(9) . . . . ? 
Dy2 Co13 N5 C93 120.6(8) . . . . ? 
Dy3 Co13 N5 C93 -138.4(7) . . . . ? 
O33 Co13 N5 C90 3.7(8) . . . . ? 
O84 Co13 N5 C90 95.6(8) . . . . ? 
O76 Co13 N5 C90 41(4) . . . . ? 
O52 Co13 N5 C90 -174.9(8) . . . . ? 
O35 Co13 N5 C90 -88.9(8) . . . . ? 
Dy2 Co13 N5 C90 -1.8(10) . . . . ? 
Dy3 Co13 N5 C90 99.2(8) . . . . ? 
Dy2 O34 C3 O35 5(2) . . . . ? 
Dy2 O34 C3 C71 -179.2(9) . . . . ? 
Co13 O35 C3 O34 -8(2) . . . . ? 
Co13 O35 C3 C71 176.0(9) . . . . ? 
Dy3 O31 C4 O30 -7(2) . . . . ? 
Dy3 O31 C4 C5 173.1(8) . . . . ? 
Co14 O30 C4 O31 -2.2(18) . . . . ? 
Co14 O30 C4 C5 177.7(8) . . . . ? 
O31 C4 C5 C96 174.1(13) . . . . ? 
O30 C4 C5 C96 -5.8(18) . . . . ? 
O31 C4 C5 C97 52.8(17) . . . . ? 
O30 C4 C5 C97 -127.1(14) . . . . ? 
O31 C4 C5 C18A -68.8(19) . . . . ? 
O30 C4 C5 C18A 111.2(17) . . . . ? 
Co14 O104 C6 C7 -21.2(15) . . . . ? 
Dy3 O104 C6 C7 144.4(10) . . . . ? 
C10 N1 C7 C6 -164.9(11) . . . . ? 
C9 N1 C7 C6 69.7(13) . . . . ? 
Co14 N1 C7 C6 -43.1(12) . . . . ? 
O104 C6 C7 N1 43.2(16) . . . . ? 
Co14 O28 C8 C9 -48.7(11) . . . . ? 
Dy1 O28 C8 C9 179.8(8) . . . . ? 
C10 N1 C9 C8 95.8(11) . . . . ? 
C7 N1 C9 C8 -139.2(10) . . . . ? 
Co14 N1 C9 C8 -27.7(11) . . . . ? 
O28 C8 C9 N1 50.4(13) . . . . ? 
C9 N1 C10 C11 78.2(14) . . . . ? 
C7 N1 C10 C11 -46.4(16) . . . . ? 
Co14 N1 C10 C11 -162.6(10) . . . . ? 
N1 C10 C11 O95 -63.5(16) . . . . ? 
Co16 O78 C12 O27 -3(2) . . . . ? 
Co16 O78 C12 C95 179.3(11) . . . . ? 
Dy1 O27 C12 O78 11(2) . . . . ? 
Dy1 O27 C12 C95 -171.1(11) . . . . ? 
C36 N2 C17 C83 86.1(13) . . . . ? 
C30 N2 C17 C83 -40.3(15) . . . . ? 
Co16 N2 C17 C83 -155.2(10) . . . . ? 
Dy2 O40 C27 O44 -20.4(19) . . . . ? 
Dy2 O40 C27 C28 162.5(8) . . . . ? 
Co16 O44 C27 O40 5.9(18) . . . . ? 
Co16 O44 C27 C28 -177.0(8) . . . . ? 
O40 C27 C28 C78 -15.0(17) . . . . ? 
O44 C27 C28 C78 167.6(12) . . . . ? 
O40 C27 C28 C77 107.8(14) . . . . ? 
O44 C27 C28 C77 -69.6(16) . . . . ? 
O40 C27 C28 C79 -134.8(13) . . . . ? 
O44 C27 C28 C79 47.8(15) . . . . ? 
Co16 O77 C29 C30 -8.7(12) . . . . ? 
Dy2 O77 C29 C30 138.3(9) . . . . ? 
O77 C29 C30 N2 35.1(14) . . . . ? 
C36 N2 C30 C29 70.0(13) . . . . ? 
C17 N2 C30 C29 -163.4(11) . . . . ? 
Co16 N2 C30 C29 -42.5(11) . . . . ? 
Co13 O52 C31 O37 -6.8(19) . . . . ? 
Co13 O52 C31 C32 174.4(8) . . . . ? 
Dy3 O37 C31 O52 15.2(19) . . . . ? 
Dy3 O37 C31 C32 -166.0(8) . . . . ? 
O52 C31 C32 C86 62.1(16) . . . . ? 
O37 C31 C32 C86 -116.9(14) . . . . ? 
O52 C31 C32 C88 -176.9(13) . . . . ? 
O37 C31 C32 C88 4.2(18) . . . . ? 
O52 C31 C32 C87 -56.3(16) . . . . ? 
O37 C31 C32 C87 124.8(14) . . . . ? 
Co14 O80 C33 O79 3.1(19) . . . . ? 
Co14 O80 C33 C34 -175.9(8) . . . . ? 
Dy1 O79 C33 O80 -1(2) . . . . ? 
Dy1 O79 C33 C34 177.9(8) . . . . ? 
O80 C33 C34 C68 111.8(13) . . . . ? 
O79 C33 C34 C68 -67.3(15) . . . . ? 
O80 C33 C34 C70 -7.8(17) . . . . ? 
O79 C33 C34 C70 173.2(12) . . . . ? 
O80 C33 C34 C69 -129.7(13) . . . . ? 
O79 C33 C34 C69 51.2(16) . . . . ? 
Co16 O96 C35 C36 -48.3(10) . . . . ? 
Dy1 O96 C35 C36 -178.9(7) . . . . ? 
C17 N2 C36 C35 93.6(11) . . . . ? 
C30 N2 C36 C35 -140.0(10) . . . . ? 
Co16 N2 C36 C35 -29.2(10) . . . . ? 
O96 C35 C36 N2 51.9(12) . . . . ? 
Co13 O33 C41 C90 49.1(12) . . . . ? 
Dy2 O33 C41 C90 178.6(8) . . . . ? 
O34 C3 C71 C72 164.5(14) . . . . ? 
O35 C3 C71 C72 -19.0(19) . . . . ? 
O34 C3 C71 C1A -73.2(17) . . . . ? 
O35 C3 C71 C1A 103.3(15) . . . . ? 
O34 C3 C71 C73 41.8(18) . . . . ? 
O35 C3 C71 C73 -141.7(13) . . . . ? 
N2 C17 C83 O1A -56.3(17) . . . . ? 
O33 C41 C90 N5 -44.9(14) . . . . ? 
C91 N5 C90 C41 133.5(11) . . . . ? 
C93 N5 C90 C41 -102.6(12) . . . . ? 
Co13 N5 C90 C41 21.0(12) . . . . ? 
C93 N5 C91 C92 162.0(12) . . . . ? 
C90 N5 C91 C92 -74.7(14) . . . . ? 
Co13 N5 C91 C92 40.2(13) . . . . ? 
Co13 O84 C92 C91 27.9(16) . . . . ? 
Dy3 O84 C92 C91 -151.1(11) . . . . ? 
N5 C91 C92 O84 -45.7(17) . . . . ? 
C91 N5 C93 C94 55.2(17) . . . . ? 
C90 N5 C93 C94 -67.4(16) . . . . ? 
Co13 N5 C93 C94 171.9(11) . . . . ? 
N5 C93 C94 O105 82.2(17) . . . . ? 
O78 C12 C95 C4A 131(3) . . . . ? 
O27 C12 C95 C4A -47(3) . . . . ? 
O78 C12 C95 C5A -8(2) . . . . ? 
O27 C12 C95 C5A 173.3(18) . . . . ? 
O78 C12 C95 C39A -113.5(19) . . . . ? 
O27 C12 C95 C39A 68(2) . . . . ? 
O63 Dy6 Dy9 O6 -0.2(3) . . . . ? 
O9 Dy6 Dy9 O6 169.8(7) . . . . ? 
O24 Dy6 Dy9 O6 156.5(4) . . . . ? 
O11 Dy6 Dy9 O6 69.5(4) . . . . ? 
O7 Dy6 Dy9 O6 73.2(4) . . . . ? 
O1 Dy6 Dy9 O6 -95.2(4) . . . . ? 
O8 Dy6 Dy9 O6 -137.5(3) . . . . ? 
O59 Dy6 Dy9 O6 -61.2(4) . . . . ? 
Co17 Dy6 Dy9 O6 29.2(2) . . . . ? 
Co23 Dy6 Dy9 O6 -171.7(2) . . . . ? 
Dy11 Dy6 Dy9 O6 -128.2(2) . . . . ? 
O63 Dy6 Dy9 O5 73.0(4) . . . . ? 
O9 Dy6 Dy9 O5 -116.9(7) . . . . ? 
O24 Dy6 Dy9 O5 -130.3(4) . . . . ? 
O11 Dy6 Dy9 O5 142.8(4) . . . . ? 
O7 Dy6 Dy9 O5 146.4(5) . . . . ? 
O1 Dy6 Dy9 O5 -22.0(5) . . . . ? 
O8 Dy6 Dy9 O5 -64.3(4) . . . . ? 
O59 Dy6 Dy9 O5 12.0(4) . . . . ? 
Co17 Dy6 Dy9 O5 102.5(3) . . . . ? 
Co23 Dy6 Dy9 O5 -98.5(3) . . . . ? 
Dy11 Dy6 Dy9 O5 -54.9(3) . . . . ? 
O63 Dy6 Dy9 O22 -68.2(4) . . . . ? 
O9 Dy6 Dy9 O22 101.9(7) . . . . ? 
O24 Dy6 Dy9 O22 88.5(4) . . . . ? 
O11 Dy6 Dy9 O22 1.6(4) . . . . ? 
O7 Dy6 Dy9 O22 5.3(4) . . . . ? 
O1 Dy6 Dy9 O22 -163.2(4) . . . . ? 
O8 Dy6 Dy9 O22 154.5(3) . . . . ? 
O59 Dy6 Dy9 O22 -129.2(4) . . . . ? 
Co17 Dy6 Dy9 O22 -38.7(3) . . . . ? 
Co23 Dy6 Dy9 O22 120.3(3) . . . . ? 
Dy11 Dy6 Dy9 O22 163.9(3) . . . . ? 
O63 Dy6 Dy9 O57 -170.2(8) . . . . ? 
O9 Dy6 Dy9 O57 -0.2(10) . . . . ? 
O24 Dy6 Dy9 O57 -13.5(8) . . . . ? 
O11 Dy6 Dy9 O57 -100.5(8) . . . . ? 
O7 Dy6 Dy9 O57 -96.8(8) . . . . ? 
O1 Dy6 Dy9 O57 94.8(8) . . . . ? 
O8 Dy6 Dy9 O57 52.5(8) . . . . ? 
O59 Dy6 Dy9 O57 128.7(8) . . . . ? 
Co17 Dy6 Dy9 O57 -140.8(7) . . . . ? 
Co23 Dy6 Dy9 O57 18.3(7) . . . . ? 
Dy11 Dy6 Dy9 O57 61.8(7) . . . . ? 
O63 Dy6 Dy9 O1 95.0(4) . . . . ? 
O9 Dy6 Dy9 O1 -95.0(8) . . . . ? 
O24 Dy6 Dy9 O1 -108.3(5) . . . . ? 
O11 Dy6 Dy9 O1 164.7(5) . . . . ? 
O7 Dy6 Dy9 O1 168.4(5) . . . . ? 
O8 Dy6 Dy9 O1 -42.3(4) . . . . ? 
O59 Dy6 Dy9 O1 34.0(5) . . . . ? 
Co17 Dy6 Dy9 O1 124.4(4) . . . . ? 
Co23 Dy6 Dy9 O1 -76.5(4) . . . . ? 
Dy11 Dy6 Dy9 O1 -33.0(4) . . . . ? 
O63 Dy6 Dy9 O7 -73.4(4) . . . . ? 
O9 Dy6 Dy9 O7 96.6(8) . . . . ? 
O24 Dy6 Dy9 O7 83.3(4) . . . . ? 
O11 Dy6 Dy9 O7 -3.7(5) . . . . ? 
O1 Dy6 Dy9 O7 -168.4(5) . . . . ? 
O8 Dy6 Dy9 O7 149.3(4) . . . . ? 
O59 Dy6 Dy9 O7 -134.4(5) . . . . ? 
Co17 Dy6 Dy9 O7 -44.0(4) . . . . ? 
Co23 Dy6 Dy9 O7 115.1(4) . . . . ? 
Dy11 Dy6 Dy9 O7 158.6(4) . . . . ? 
O63 Dy6 Dy9 O4 141.1(3) . . . . ? 
O9 Dy6 Dy9 O4 -48.9(7) . . . . ? 
O24 Dy6 Dy9 O4 -62.2(3) . . . . ? 
O11 Dy6 Dy9 O4 -149.2(4) . . . . ? 
O7 Dy6 Dy9 O4 -145.5(4) . . . . ? 
O1 Dy6 Dy9 O4 46.1(4) . . . . ? 
O8 Dy6 Dy9 O4 3.8(3) . . . . ? 
O59 Dy6 Dy9 O4 80.1(4) . . . . ? 
Co17 Dy6 Dy9 O4 170.5(2) . . . . ? 
Co23 Dy6 Dy9 O4 -30.4(2) . . . . ? 
Dy11 Dy6 Dy9 O4 13.1(2) . . . . ? 
O63 Dy6 Dy9 O81 -147.8(3) . . . . ? 
O9 Dy6 Dy9 O81 22.2(7) . . . . ? 
O24 Dy6 Dy9 O81 8.9(4) . . . . ? 
O11 Dy6 Dy9 O81 -78.1(4) . . . . ? 
O7 Dy6 Dy9 O81 -74.4(4) . . . . ? 
O1 Dy6 Dy9 O81 117.2(4) . . . . ? 
O8 Dy6 Dy9 O81 74.9(3) . . . . ? 
O59 Dy6 Dy9 O81 151.2(4) . . . . ? 
Co17 Dy6 Dy9 O81 -118.4(3) . . . . ? 
Co23 Dy6 Dy9 O81 40.7(3) . . . . ? 
Dy11 Dy6 Dy9 O81 84.2(2) . . . . ? 
O63 Dy6 Dy9 Co21 110.3(2) . . . . ? 
O9 Dy6 Dy9 Co21 -79.6(7) . . . . ? 
O24 Dy6 Dy9 Co21 -93.0(3) . . . . ? 
O11 Dy6 Dy9 Co21 -180.0(3) . . . . ? 
O7 Dy6 Dy9 Co21 -176.3(4) . . . . ? 
O1 Dy6 Dy9 Co21 15.3(4) . . . . ? 
O8 Dy6 Dy9 Co21 -27.0(2) . . . . ? 
O59 Dy6 Dy9 Co21 49.3(3) . . . . ? 
Co17 Dy6 Dy9 Co21 139.75(6) . . . . ? 
Co23 Dy6 Dy9 Co21 -61.19(6) . . . . ? 
Dy11 Dy6 Dy9 Co21 -17.64(5) . . . . ? 
O63 Dy6 Dy9 Co17 -29.4(2) . . . . ? 
O9 Dy6 Dy9 Co17 140.6(7) . . . . ? 
O24 Dy6 Dy9 Co17 127.2(3) . . . . ? 
O11 Dy6 Dy9 Co17 40.3(3) . . . . ? 
O7 Dy6 Dy9 Co17 44.0(4) . . . . ? 
O1 Dy6 Dy9 Co17 -124.4(4) . . . . ? 
O8 Dy6 Dy9 Co17 -166.8(2) . . . . ? 
O59 Dy6 Dy9 Co17 -90.5(3) . . . . ? 
Co23 Dy6 Dy9 Co17 159.05(6) . . . . ? 
Dy11 Dy6 Dy9 Co17 -157.40(4) . . . . ? 
O63 Dy6 Dy9 Dy11 128.0(2) . . . . ? 
O9 Dy6 Dy9 Dy11 -62.0(7) . . . . ? 
O24 Dy6 Dy9 Dy11 -75.4(3) . . . . ? 
O11 Dy6 Dy9 Dy11 -162.3(3) . . . . ? 
O7 Dy6 Dy9 Dy11 -158.6(4) . . . . ? 
O1 Dy6 Dy9 Dy11 33.0(4) . . . . ? 
O8 Dy6 Dy9 Dy11 -9.4(2) . . . . ? 
O59 Dy6 Dy9 Dy11 66.9(3) . . . . ? 
Co17 Dy6 Dy9 Dy11 157.40(4) . . . . ? 
Co23 Dy6 Dy9 Dy11 -43.55(4) . . . . ? 
O63 Dy6 Dy11 O20 -146.8(4) . . . . ? 
O9 Dy6 Dy11 O20 69.4(4) . . . . ? 
O24 Dy6 Dy11 O20 -1.6(4) . . . . ? 
O11 Dy6 Dy11 O20 -30.7(7) . . . . ? 
O7 Dy6 Dy11 O20 -79.0(3) . . . . ? 
O1 Dy6 Dy11 O20 -124.5(5) . . . . ? 
O8 Dy6 Dy11 O20 72.5(5) . . . . ? 
O59 Dy6 Dy11 O20 143.1(4) . . . . ? 
Co17 Dy6 Dy11 O20 -110.4(3) . . . . ? 
Co23 Dy6 Dy11 O20 29.7(3) . . . . ? 
Dy9 Dy6 Dy11 O20 -91.1(3) . . . . ? 
O63 Dy6 Dy11 O60 -2.3(4) . . . . ? 
O9 Dy6 Dy11 O60 -146.1(4) . . . . ? 
O24 Dy6 Dy11 O60 142.8(4) . . . . ? 
O11 Dy6 Dy11 O60 113.7(7) . . . . ? 
O7 Dy6 Dy11 O60 65.4(4) . . . . ? 
O1 Dy6 Dy11 O60 20.0(5) . . . . ? 
O8 Dy6 Dy11 O60 -143.0(5) . . . . ? 
O59 Dy6 Dy11 O60 -72.5(4) . . . . ? 
Co17 Dy6 Dy11 O60 34.0(3) . . . . ? 
Co23 Dy6 Dy11 O60 174.1(3) . . . . ? 
Dy9 Dy6 Dy11 O60 53.3(3) . . . . ? 
O63 Dy6 Dy11 O62 -118.6(10) . . . . ? 
O9 Dy6 Dy11 O62 97.6(10) . . . . ? 
O24 Dy6 Dy11 O62 26.5(10) . . . . ? 
O11 Dy6 Dy11 O62 -2.6(12) . . . . ? 
O7 Dy6 Dy11 O62 -50.9(10) . . . . ? 
O1 Dy6 Dy11 O62 -96.3(10) . . . . ? 
O8 Dy6 Dy11 O62 100.7(10) . . . . ? 
O59 Dy6 Dy11 O62 171.2(10) . . . . ? 
Co17 Dy6 Dy11 O62 -82.3(9) . . . . ? 
Co23 Dy6 Dy11 O62 57.8(9) . . . . ? 
Dy9 Dy6 Dy11 O62 -63.0(9) . . . . ? 
O63 Dy6 Dy11 O61 143.5(5) . . . . ? 
O9 Dy6 Dy11 O61 -0.3(5) . . . . ? 
O24 Dy6 Dy11 O61 -71.4(5) . . . . ? 
O11 Dy6 Dy11 O61 -100.5(8) . . . . ? 
O7 Dy6 Dy11 O61 -148.7(4) . . . . ? 
O1 Dy6 Dy11 O61 165.8(6) . . . . ? 
O8 Dy6 Dy11 O61 2.8(6) . . . . ? 
O59 Dy6 Dy11 O61 73.3(5) . . . . ? 
Co17 Dy6 Dy11 O61 179.8(4) . . . . ? 
Co23 Dy6 Dy11 O61 -40.1(4) . . . . ? 
Dy9 Dy6 Dy11 O61 -160.8(4) . . . . ? 
O63 Dy6 Dy11 O1 -22.3(5) . . . . ? 
O9 Dy6 Dy11 O1 -166.1(5) . . . . ? 
O24 Dy6 Dy11 O1 122.8(5) . . . . ? 
O11 Dy6 Dy11 O1 93.7(8) . . . . ? 
O7 Dy6 Dy11 O1 45.4(4) . . . . ? 
O8 Dy6 Dy11 O1 -163.0(6) . . . . ? 
O59 Dy6 Dy11 O1 -92.5(5) . . . . ? 
Co17 Dy6 Dy11 O1 14.0(4) . . . . ? 
Co23 Dy6 Dy11 O1 154.1(4) . . . . ? 
Dy9 Dy6 Dy11 O1 33.3(4) . . . . ? 
O63 Dy6 Dy11 O4 -68.8(4) . . . . ? 
O9 Dy6 Dy11 O4 147.4(4) . . . . ? 
O24 Dy6 Dy11 O4 76.4(3) . . . . ? 
O11 Dy6 Dy11 O4 47.3(7) . . . . ? 
O7 Dy6 Dy11 O4 -1.0(3) . . . . ? 
O1 Dy6 Dy11 O4 -46.5(5) . . . . ? 
O8 Dy6 Dy11 O4 150.6(5) . . . . ? 
O59 Dy6 Dy11 O4 -138.9(4) . . . . ? 
Co17 Dy6 Dy11 O4 -32.4(2) . . . . ? 
Co23 Dy6 Dy11 O4 107.7(2) . . . . ? 
Dy9 Dy6 Dy11 O4 -13.1(2) . . . . ? 
O63 Dy6 Dy11 O8 140.7(5) . . . . ? 
O9 Dy6 Dy11 O8 -3.1(5) . . . . ? 
O24 Dy6 Dy11 O8 -74.2(5) . . . . ? 
O11 Dy6 Dy11 O8 -103.3(8) . . . . ? 
O7 Dy6 Dy11 O8 -151.6(5) . . . . ? 
O1 Dy6 Dy11 O8 163.0(6) . . . . ? 
O59 Dy6 Dy11 O8 70.5(5) . . . . ? 
Co17 Dy6 Dy11 O8 177.0(4) . . . . ? 
Co23 Dy6 Dy11 O8 -42.9(4) . . . . ? 
Dy9 Dy6 Dy11 O8 -163.7(4) . . . . ? 
O63 Dy6 Dy11 O2 72.2(4) . . . . ? 
O9 Dy6 Dy11 O2 -71.6(4) . . . . ? 
O24 Dy6 Dy11 O2 -142.7(4) . . . . ? 
O11 Dy6 Dy11 O2 -171.8(8) . . . . ? 
O7 Dy6 Dy11 O2 139.9(4) . . . . ? 
O1 Dy6 Dy11 O2 94.5(5) . . . . ? 
O8 Dy6 Dy11 O2 -68.5(5) . . . . ? 
O59 Dy6 Dy11 O2 2.0(4) . . . . ? 
Co17 Dy6 Dy11 O2 108.5(3) . . . . ? 
Co23 Dy6 Dy11 O2 -111.4(3) . . . . ? 
Dy9 Dy6 Dy11 O2 127.8(3) . . . . ? 
O63 Dy6 Dy11 Co23 -176.4(3) . . . . ? 
O9 Dy6 Dy11 Co23 39.8(3) . . . . ? 
O24 Dy6 Dy11 Co23 -31.3(3) . . . . ? 
O11 Dy6 Dy11 Co23 -60.4(7) . . . . ? 
O7 Dy6 Dy11 Co23 -108.7(2) . . . . ? 
O1 Dy6 Dy11 Co23 -154.1(4) . . . . ? 
O8 Dy6 Dy11 Co23 42.9(4) . . . . ? 
O59 Dy6 Dy11 Co23 113.4(3) . . . . ? 
Co17 Dy6 Dy11 Co23 -140.10(6) . . . . ? 
Dy9 Dy6 Dy11 Co23 -120.78(5) . . . . ? 
O63 Dy6 Dy11 Co21 -38.2(3) . . . . ? 
O9 Dy6 Dy11 Co21 178.0(3) . . . . ? 
O24 Dy6 Dy11 Co21 106.9(3) . . . . ? 
O11 Dy6 Dy11 Co21 77.8(7) . . . . ? 
O7 Dy6 Dy11 Co21 29.5(2) . . . . ? 
O1 Dy6 Dy11 Co21 -15.9(4) . . . . ? 
O8 Dy6 Dy11 Co21 -178.9(4) . . . . ? 
O59 Dy6 Dy11 Co21 -108.4(3) . . . . ? 
Co17 Dy6 Dy11 Co21 -1.89(6) . . . . ? 
Co23 Dy6 Dy11 Co21 138.21(6) . . . . ? 
Dy9 Dy6 Dy11 Co21 17.44(4) . . . . ? 
O63 Dy6 Dy11 Dy9 -55.7(3) . . . . ? 
O9 Dy6 Dy11 Dy9 160.5(3) . . . . ? 
O24 Dy6 Dy11 Dy9 89.5(2) . . . . ? 
O11 Dy6 Dy11 Dy9 60.4(7) . . . . ? 
O7 Dy6 Dy11 Dy9 12.1(2) . . . . ? 
O1 Dy6 Dy11 Dy9 -33.3(4) . . . . ? 
O8 Dy6 Dy11 Dy9 163.7(4) . . . . ? 
O59 Dy6 Dy11 Dy9 -125.8(3) . . . . ? 
Co17 Dy6 Dy11 Dy9 -19.32(4) . . . . ? 
Co23 Dy6 Dy11 Dy9 120.78(5) . . . . ? 
O6 Dy9 Dy11 O20 132.1(4) . . . . ? 
O5 Dy9 Dy11 O20 -154.3(4) . . . . ? 
O22 Dy9 Dy11 O20 18.8(8) . . . . ? 
O57 Dy9 Dy11 O20 -85.5(4) . . . . ? 
O1 Dy9 Dy11 O20 110.2(5) . . . . ? 
O7 Dy9 Dy11 O20 64.5(3) . . . . ? 
O4 Dy9 Dy11 O20 -80.1(5) . . . . ? 
O81 Dy9 Dy11 O20 -5.4(4) . . . . ? 
Co21 Dy9 Dy11 O20 -124.1(3) . . . . ? 
Co17 Dy9 Dy11 O20 95.9(3) . . . . ? 
Dy6 Dy9 Dy11 O20 76.6(3) . . . . ? 
O6 Dy9 Dy11 O60 -73.9(4) . . . . ? 
O5 Dy9 Dy11 O60 -0.4(4) . . . . ? 
O22 Dy9 Dy11 O60 172.7(8) . . . . ? 
O57 Dy9 Dy11 O60 68.4(4) . . . . ? 
O1 Dy9 Dy11 O60 -95.8(5) . . . . ? 
O7 Dy9 Dy11 O60 -141.6(4) . . . . ? 
O4 Dy9 Dy11 O60 73.9(5) . . . . ? 
O81 Dy9 Dy11 O60 148.6(4) . . . . ? 
Co21 Dy9 Dy11 O60 29.9(3) . . . . ? 
Co17 Dy9 Dy11 O60 -110.1(3) . . . . ? 
Dy6 Dy9 Dy11 O60 -129.5(3) . . . . ? 
O6 Dy9 Dy11 O62 -143.4(5) . . . . ? 
O5 Dy9 Dy11 O62 -69.9(5) . . . . ? 
O22 Dy9 Dy11 O62 103.2(9) . . . . ? 
O57 Dy9 Dy11 O62 -1.1(5) . . . . ? 
O1 Dy9 Dy11 O62 -165.3(6) . . . . ? 
O7 Dy9 Dy11 O62 148.9(5) . . . . ? 
O4 Dy9 Dy11 O62 4.4(6) . . . . ? 
O81 Dy9 Dy11 O62 79.1(5) . . . . ? 
Co21 Dy9 Dy11 O62 -39.7(4) . . . . ? 
Co17 Dy9 Dy11 O62 -179.7(4) . . . . ? 
Dy6 Dy9 Dy11 O62 161.0(4) . . . . ? 
O6 Dy9 Dy11 O61 115.9(9) . . . . ? 
O5 Dy9 Dy11 O61 -170.5(9) . . . . ? 
O22 Dy9 Dy11 O61 2.5(11) . . . . ? 
O57 Dy9 Dy11 O61 -101.7(9) . . . . ? 
O1 Dy9 Dy11 O61 94.0(9) . . . . ? 
O7 Dy9 Dy11 O61 48.3(9) . . . . ? 
O4 Dy9 Dy11 O61 -96.3(9) . . . . ? 
O81 Dy9 Dy11 O61 -21.6(9) . . . . ? 
Co21 Dy9 Dy11 O61 -140.3(8) . . . . ? 
Co17 Dy9 Dy11 O61 79.7(8) . . . . ? 
Dy6 Dy9 Dy11 O61 60.3(8) . . . . ? 
O6 Dy9 Dy11 O1 21.9(5) . . . . ? 
O5 Dy9 Dy11 O1 95.5(5) . . . . ? 
O22 Dy9 Dy11 O1 -91.5(9) . . . . ? 
O57 Dy9 Dy11 O1 164.2(5) . . . . ? 
O7 Dy9 Dy11 O1 -45.8(4) . . . . ? 
O4 Dy9 Dy11 O1 169.7(6) . . . . ? 
O81 Dy9 Dy11 O1 -115.6(5) . . . . ? 
Co21 Dy9 Dy11 O1 125.7(4) . . . . ? 
Co17 Dy9 Dy11 O1 -14.3(4) . . . . ? 
Dy6 Dy9 Dy11 O1 -33.7(4) . . . . ? 
O6 Dy9 Dy11 O4 -147.8(5) . . . . ? 
O5 Dy9 Dy11 O4 -74.2(5) . . . . ? 
O22 Dy9 Dy11 O4 98.8(9) . . . . ? 
O57 Dy9 Dy11 O4 -5.4(5) . . . . ? 
O1 Dy9 Dy11 O4 -169.7(6) . . . . ? 
O7 Dy9 Dy11 O4 144.6(5) . . . . ? 
O81 Dy9 Dy11 O4 74.7(5) . . . . ? 
Co21 Dy9 Dy11 O4 -44.0(4) . . . . ? 
Co17 Dy9 Dy11 O4 176.0(4) . . . . ? 
Dy6 Dy9 Dy11 O4 156.6(4) . . . . ? 
O6 Dy9 Dy11 O8 64.9(3) . . . . ? 
O5 Dy9 Dy11 O8 138.5(3) . . . . ? 
O22 Dy9 Dy11 O8 -48.5(8) . . . . ? 
O57 Dy9 Dy11 O8 -152.8(4) . . . . ? 
O1 Dy9 Dy11 O8 43.0(5) . . . . ? 
O7 Dy9 Dy11 O8 -2.8(3) . . . . ? 
O4 Dy9 Dy11 O8 -147.3(5) . . . . ? 
O81 Dy9 Dy11 O8 -72.6(3) . . . . ? 
Co21 Dy9 Dy11 O8 168.7(2) . . . . ? 
Co17 Dy9 Dy11 O8 28.7(2) . . . . ? 
Dy6 Dy9 Dy11 O8 9.3(2) . . . . ? 
O6 Dy9 Dy11 O2 -13.0(4) . . . . ? 
O5 Dy9 Dy11 O2 60.6(4) . . . . ? 
O22 Dy9 Dy11 O2 -126.4(8) . . . . ? 
O57 Dy9 Dy11 O2 129.4(4) . . . . ? 
O1 Dy9 Dy11 O2 -34.9(5) . . . . ? 
O7 Dy9 Dy11 O2 -80.6(4) . . . . ? 
O4 Dy9 Dy11 O2 134.8(5) . . . . ? 
O81 Dy9 Dy11 O2 -150.5(4) . . . . ? 
Co21 Dy9 Dy11 O2 90.8(3) . . . . ? 
Co17 Dy9 Dy11 O2 -49.2(3) . . . . ? 
Dy6 Dy9 Dy11 O2 -68.6(3) . . . . ? 
O6 Dy9 Dy11 Co23 99.4(2) . . . . ? 
O5 Dy9 Dy11 Co23 173.0(3) . . . . ? 
O22 Dy9 Dy11 Co23 -13.9(8) . . . . ? 
O57 Dy9 Dy11 Co23 -118.2(3) . . . . ? 
O1 Dy9 Dy11 Co23 77.6(4) . . . . ? 
O7 Dy9 Dy11 Co23 31.8(2) . . . . ? 
O4 Dy9 Dy11 Co23 -112.8(4) . . . . ? 
O81 Dy9 Dy11 Co23 -38.0(3) . . . . ? 
Co21 Dy9 Dy11 Co23 -156.78(6) . . . . ? 
Co17 Dy9 Dy11 Co23 63.22(5) . . . . ? 
Dy6 Dy9 Dy11 Co23 43.88(4) . . . . ? 
O6 Dy9 Dy11 Co21 -103.8(2) . . . . ? 
O5 Dy9 Dy11 Co21 -30.2(3) . . . . ? 
O22 Dy9 Dy11 Co21 142.8(8) . . . . ? 
O57 Dy9 Dy11 Co21 38.6(3) . . . . ? 
O1 Dy9 Dy11 Co21 -125.7(4) . . . . ? 
O7 Dy9 Dy11 Co21 -171.4(2) . . . . ? 
O4 Dy9 Dy11 Co21 44.0(4) . . . . ? 
O81 Dy9 Dy11 Co21 118.7(3) . . . . ? 
Co17 Dy9 Dy11 Co21 -140.00(6) . . . . ? 
Dy6 Dy9 Dy11 Co21 -159.34(5) . . . . ? 
O6 Dy9 Dy11 Dy6 55.6(2) . . . . ? 
O5 Dy9 Dy11 Dy6 129.1(3) . . . . ? 
O22 Dy9 Dy11 Dy6 -57.8(8) . . . . ? 
O57 Dy9 Dy11 Dy6 -162.1(3) . . . . ? 
O1 Dy9 Dy11 Dy6 33.7(4) . . . . ? 
O7 Dy9 Dy11 Dy6 -12.1(2) . . . . ? 
O4 Dy9 Dy11 Dy6 -156.6(4) . . . . ? 
O81 Dy9 Dy11 Dy6 -81.9(3) . . . . ? 
Co21 Dy9 Dy11 Dy6 159.34(5) . . . . ? 
Co17 Dy9 Dy11 Dy6 19.34(4) . . . . ? 
O5 Dy9 Co17 O6 18.6(5) . . . . ? 
O22 Dy9 Co17 O6 -98.5(5) . . . . ? 
O57 Dy9 Co17 O6 -77.2(6) . . . . ? 
O1 Dy9 Co17 O6 92.5(5) . . . . ? 
O7 Dy9 Co17 O6 165.3(6) . . . . ? 
O4 Dy9 Co17 O6 104.8(6) . . . . ? 
O81 Dy9 Co17 O6 -175.9(5) . . . . ? 
Co21 Dy9 Co17 O6 44.2(4) . . . . ? 
Dy6 Dy9 Co17 O6 121.6(4) . . . . ? 
Dy11 Dy9 Co17 O6 100.7(4) . . . . ? 
O6 Dy9 Co17 O63 -85.7(5) . . . . ? 
O5 Dy9 Co17 O63 -67.1(4) . . . . ? 
O22 Dy9 Co17 O63 175.8(4) . . . . ? 
O57 Dy9 Co17 O63 -162.9(5) . . . . ? 
O1 Dy9 Co17 O63 6.8(4) . . . . ? 
O7 Dy9 Co17 O63 79.6(5) . . . . ? 
O4 Dy9 Co17 O63 19.1(5) . . . . ? 
O81 Dy9 Co17 O63 98.4(4) . . . . ? 
Co21 Dy9 Co17 O63 -41.5(3) . . . . ? 
Dy6 Dy9 Co17 O63 35.9(3) . . . . ? 
Dy11 Dy9 Co17 O63 15.0(3) . . . . ? 
O6 Dy9 Co17 O58 174.9(6) . . . . ? 
O5 Dy9 Co17 O58 -166.5(5) . . . . ? 
O22 Dy9 Co17 O58 76.4(5) . . . . ? 
O57 Dy9 Co17 O58 97.7(6) . . . . ? 
O1 Dy9 Co17 O58 -92.6(5) . . . . ? 
O7 Dy9 Co17 O58 -19.8(6) . . . . ? 
O4 Dy9 Co17 O58 -80.3(6) . . . . ? 
O81 Dy9 Co17 O58 -1.0(5) . . . . ? 
Co21 Dy9 Co17 O58 -140.9(4) . . . . ? 
Dy6 Dy9 Co17 O58 -63.5(4) . . . . ? 
Dy11 Dy9 Co17 O58 -84.4(4) . . . . ? 
O6 Dy9 Co17 O56 94.7(5) . . . . ? 
O5 Dy9 Co17 O56 113.3(4) . . . . ? 
O22 Dy9 Co17 O56 -3.7(4) . . . . ? 
O57 Dy9 Co17 O56 17.5(5) . . . . ? 
O1 Dy9 Co17 O56 -172.8(4) . . . . ? 
O7 Dy9 Co17 O56 -100.0(5) . . . . ? 
O4 Dy9 Co17 O56 -160.5(5) . . . . ? 
O81 Dy9 Co17 O56 -81.2(4) . . . . ? 
Co21 Dy9 Co17 O56 138.9(3) . . . . ? 
Dy6 Dy9 Co17 O56 -143.7(3) . . . . ? 
Dy11 Dy9 Co17 O56 -164.5(3) . . . . ? 
O6 Dy9 Co17 O7 -165.3(6) . . . . ? 
O5 Dy9 Co17 O7 -146.7(5) . . . . ? 
O22 Dy9 Co17 O7 96.2(5) . . . . ? 
O57 Dy9 Co17 O7 117.5(5) . . . . ? 
O1 Dy9 Co17 O7 -72.8(4) . . . . ? 
O4 Dy9 Co17 O7 -60.5(6) . . . . ? 
O81 Dy9 Co17 O7 18.8(5) . . . . ? 
Co21 Dy9 Co17 O7 -121.1(4) . . . . ? 
Dy6 Dy9 Co17 O7 -43.7(4) . . . . ? 
Dy11 Dy9 Co17 O7 -64.6(4) . . . . ? 
O6 Dy9 Co17 N1A 5.6(7) . . . . ? 
O5 Dy9 Co17 N1A 24.2(6) . . . . ? 
O22 Dy9 Co17 N1A -92.8(6) . . . . ? 
O57 Dy9 Co17 N1A -71.6(6) . . . . ? 
O1 Dy9 Co17 N1A 98.1(6) . . . . ? 
O7 Dy9 Co17 N1A 170.9(6) . . . . ? 
O4 Dy9 Co17 N1A 110.4(7) . . . . ? 
O81 Dy9 Co17 N1A -170.3(6) . . . . ? 
Co21 Dy9 Co17 N1A 49.8(5) . . . . ? 
Dy6 Dy9 Co17 N1A 127.2(5) . . . . ? 
Dy11 Dy9 Co17 N1A 106.4(5) . . . . ? 
O6 Dy9 Co17 Dy6 -121.6(4) . . . . ? 
O5 Dy9 Co17 Dy6 -103.0(3) . . . . ? 
O22 Dy9 Co17 Dy6 139.9(3) . . . . ? 
O57 Dy9 Co17 Dy6 161.2(4) . . . . ? 
O1 Dy9 Co17 Dy6 -29.1(2) . . . . ? 
O7 Dy9 Co17 Dy6 43.7(4) . . . . ? 
O4 Dy9 Co17 Dy6 -16.8(4) . . . . ? 
O81 Dy9 Co17 Dy6 62.5(3) . . . . ? 
Co21 Dy9 Co17 Dy6 -77.38(8) . . . . ? 
Dy11 Dy9 Co17 Dy6 -20.86(4) . . . . ? 
O63 Dy6 Co17 O6 85.7(5) . . . . ? 
O9 Dy6 Co17 O6 165.6(5) . . . . ? 
O24 Dy6 Co17 O6 -94.3(4) . . . . ? 
O11 Dy6 Co17 O6 -173.9(4) . . . . ? 
O7 Dy6 Co17 O6 -79.4(5) . . . . ? 
O1 Dy6 Co17 O6 -6.5(4) . . . . ? 
O8 Dy6 Co17 O6 -11.5(5) . . . . ? 
O59 Dy6 Co17 O6 77.8(4) . . . . ? 
Co23 Dy6 Co17 O6 -70.8(3) . . . . ? 
Dy9 Dy6 Co17 O6 -35.5(3) . . . . ? 
Dy11 Dy6 Co17 O6 -14.6(3) . . . . ? 
O9 Dy6 Co17 O63 79.9(6) . . . . ? 
O24 Dy6 Co17 O63 180.0(5) . . . . ? 
O11 Dy6 Co17 O63 100.3(5) . . . . ? 
O7 Dy6 Co17 O63 -165.2(6) . . . . ? 
O1 Dy6 Co17 O63 -92.2(5) . . . . ? 
O8 Dy6 Co17 O63 -97.3(6) . . . . ? 
O59 Dy6 Co17 O63 -8.0(5) . . . . ? 
Co23 Dy6 Co17 O63 -156.6(4) . . . . ? 
Dy9 Dy6 Co17 O63 -121.3(4) . . . . ? 
Dy11 Dy6 Co17 O63 -100.3(4) . . . . ? 
O63 Dy6 Co17 O58 -96.8(5) . . . . ? 
O9 Dy6 Co17 O58 -16.9(5) . . . . ? 
O24 Dy6 Co17 O58 83.2(4) . . . . ? 
O11 Dy6 Co17 O58 3.6(5) . . . . ? 
O7 Dy6 Co17 O58 98.0(5) . . . . ? 
O1 Dy6 Co17 O58 171.0(4) . . . . ? 
O8 Dy6 Co17 O58 166.0(5) . . . . ? 
O59 Dy6 Co17 O58 -104.7(4) . . . . ? 
Co23 Dy6 Co17 O58 106.7(3) . . . . ? 
Dy9 Dy6 Co17 O58 142.0(3) . . . . ? 
Dy11 Dy6 Co17 O58 162.9(3) . . . . ? 
O63 Dy6 Co17 O56 -175.0(6) . . . . ? 
O9 Dy6 Co17 O56 -95.2(6) . . . . ? 
O24 Dy6 Co17 O56 4.9(5) . . . . ? 
O11 Dy6 Co17 O56 -74.7(5) . . . . ? 
O7 Dy6 Co17 O56 19.8(5) . . . . ? 
O1 Dy6 Co17 O56 92.7(5) . . . . ? 
O8 Dy6 Co17 O56 87.7(6) . . . . ? 
O59 Dy6 Co17 O56 177.0(5) . . . . ? 
Co23 Dy6 Co17 O56 28.4(4) . . . . ? 
Dy9 Dy6 Co17 O56 63.7(4) . . . . ? 
Dy11 Dy6 Co17 O56 84.6(4) . . . . ? 
O63 Dy6 Co17 O7 165.2(6) . . . . ? 
O9 Dy6 Co17 O7 -114.9(6) . . . . ? 
O24 Dy6 Co17 O7 -14.9(5) . . . . ? 
O11 Dy6 Co17 O7 -94.5(5) . . . . ? 
O1 Dy6 Co17 O7 73.0(4) . . . . ? 
O8 Dy6 Co17 O7 67.9(5) . . . . ? 
O59 Dy6 Co17 O7 157.2(4) . . . . ? 
Co23 Dy6 Co17 O7 8.6(4) . . . . ? 
Dy9 Dy6 Co17 O7 43.9(4) . . . . ? 
Dy11 Dy6 Co17 O7 64.8(4) . . . . ? 
O63 Dy6 Co17 N1A -6.8(6) . . . . ? 
O9 Dy6 Co17 N1A 73.1(6) . . . . ? 
O24 Dy6 Co17 N1A 173.2(6) . . . . ? 
O11 Dy6 Co17 N1A 93.5(6) . . . . ? 
O7 Dy6 Co17 N1A -172.0(6) . . . . ? 
O1 Dy6 Co17 N1A -99.0(5) . . . . ? 
O8 Dy6 Co17 N1A -104.1(6) . . . . ? 
O59 Dy6 Co17 N1A -14.8(6) . . . . ? 
Co23 Dy6 Co17 N1A -163.4(5) . . . . ? 
Dy9 Dy6 Co17 N1A -128.1(5) . . . . ? 
Dy11 Dy6 Co17 N1A -107.1(5) . . . . ? 
O63 Dy6 Co17 Dy9 121.3(4) . . . . ? 
O9 Dy6 Co17 Dy9 -158.9(4) . . . . ? 
O24 Dy6 Co17 Dy9 -58.8(3) . . . . ? 
O11 Dy6 Co17 Dy9 -138.4(3) . . . . ? 
O7 Dy6 Co17 Dy9 -43.9(4) . . . . ? 
O1 Dy6 Co17 Dy9 29.0(2) . . . . ? 
O8 Dy6 Co17 Dy9 24.0(4) . . . . ? 
O59 Dy6 Co17 Dy9 113.3(3) . . . . ? 
Co23 Dy6 Co17 Dy9 -35.28(9) . . . . ? 
Dy11 Dy6 Co17 Dy9 20.93(4) . . . . ? 
O6 Dy9 Co21 O60 64.7(5) . . . . ? 
O5 Dy9 Co21 O60 84.1(6) . . . . ? 
O22 Dy9 Co21 O60 160.1(6) . . . . ? 
O57 Dy9 Co21 O60 -177.1(5) . . . . ? 
O1 Dy9 Co21 O60 -8.7(5) . . . . ? 
O7 Dy9 Co21 O60 -21.5(6) . . . . ? 
O4 Dy9 Co21 O60 -80.7(6) . . . . ? 
O81 Dy9 Co21 O60 -99.9(5) . . . . ? 
Co17 Dy9 Co21 O60 39.7(4) . . . . ? 
Dy6 Dy9 Co21 O60 -17.7(4) . . . . ? 
Dy11 Dy9 Co21 O60 -36.8(4) . . . . ? 
O6 Dy9 Co21 O5 -19.4(5) . . . . ? 
O22 Dy9 Co21 O5 75.9(6) . . . . ? 
O57 Dy9 Co21 O5 98.8(6) . . . . ? 
O1 Dy9 Co21 O5 -92.8(5) . . . . ? 
O7 Dy9 Co21 O5 -105.6(6) . . . . ? 
O4 Dy9 Co21 O5 -164.9(6) . . . . ? 
O81 Dy9 Co21 O5 175.9(6) . . . . ? 
Co17 Dy9 Co21 O5 -44.5(5) . . . . ? 
Dy6 Dy9 Co21 O5 -101.8(5) . . . . ? 
Dy11 Dy9 Co21 O5 -120.9(5) . . . . ? 
O6 Dy9 Co21 O4 145.5(5) . . . . ? 
O5 Dy9 Co21 O4 164.9(6) . . . . ? 
O22 Dy9 Co21 O4 -119.2(6) . . . . ? 
O57 Dy9 Co21 O4 -96.3(5) . . . . ? 
O1 Dy9 Co21 O4 72.1(5) . . . . ? 
O7 Dy9 Co21 O4 59.3(6) . . . . ? 
O81 Dy9 Co21 O4 -19.2(5) . . . . ? 
Co17 Dy9 Co21 O4 120.4(4) . . . . ? 
Dy6 Dy9 Co21 O4 63.1(4) . . . . ? 
Dy11 Dy9 Co21 O4 44.0(4) . . . . ? 
O6 Dy9 Co21 O5A 165.1(5) . . . . ? 
O5 Dy9 Co21 O5A -175.5(7) . . . . ? 
O22 Dy9 Co21 O5A -99.6(6) . . . . ? 
O57 Dy9 Co21 O5A -76.8(6) . . . . ? 
O1 Dy9 Co21 O5A 91.6(5) . . . . ? 
O7 Dy9 Co21 O5A 78.9(6) . . . . ? 
O4 Dy9 Co21 O5A 19.6(6) . . . . ? 
O81 Dy9 Co21 O5A 0.4(6) . . . . ? 
Co17 Dy9 Co21 O5A 140.0(5) . . . . ? 
Dy6 Dy9 Co21 O5A 82.7(5) . . . . ? 
Dy11 Dy9 Co21 O5A 63.6(5) . . . . ? 
O6 Dy9 Co21 O3 -115.2(4) . . . . ? 
O5 Dy9 Co21 O3 -95.8(6) . . . . ? 
O22 Dy9 Co21 O3 -19.8(5) . . . . ? 
O57 Dy9 Co21 O3 3.0(4) . . . . ? 
O1 Dy9 Co21 O3 171.4(4) . . . . ? 
O7 Dy9 Co21 O3 158.6(5) . . . . ? 
O4 Dy9 Co21 O3 99.3(5) . . . . ? 
O81 Dy9 Co21 O3 80.1(4) . . . . ? 
Co17 Dy9 Co21 O3 -140.2(3) . . . . ? 
Dy6 Dy9 Co21 O3 162.4(3) . . . . ? 
Dy11 Dy9 Co21 O3 143.3(3) . . . . ? 
O6 Dy9 Co21 N2A -27.6(7) . . . . ? 
O5 Dy9 Co21 N2A -8.2(8) . . . . ? 
O22 Dy9 Co21 N2A 67.7(7) . . . . ? 
O57 Dy9 Co21 N2A 90.5(7) . . . . ? 
O1 Dy9 Co21 N2A -101.1(6) . . . . ? 
O7 Dy9 Co21 N2A -113.8(7) . . . . ? 
O4 Dy9 Co21 N2A -173.1(7) . . . . ? 
O81 Dy9 Co21 N2A 167.7(7) . . . . ? 
Co17 Dy9 Co21 N2A -52.7(6) . . . . ? 
Dy6 Dy9 Co21 N2A -110.0(6) . . . . ? 
Dy11 Dy9 Co21 N2A -129.1(6) . . . . ? 
O6 Dy9 Co21 Dy11 101.5(2) . . . . ? 
O5 Dy9 Co21 Dy11 120.9(5) . . . . ? 
O22 Dy9 Co21 Dy11 -163.1(4) . . . . ? 
O57 Dy9 Co21 Dy11 -140.3(3) . . . . ? 
O1 Dy9 Co21 Dy11 28.1(2) . . . . ? 
O7 Dy9 Co21 Dy11 15.3(4) . . . . ? 
O4 Dy9 Co21 Dy11 -44.0(4) . . . . ? 
O81 Dy9 Co21 Dy11 -63.2(3) . . . . ? 
Co17 Dy9 Co21 Dy11 76.47(8) . . . . ? 
Dy6 Dy9 Co21 Dy11 19.11(5) . . . . ? 
O20 Dy11 Co21 O60 -177.3(6) . . . . ? 
O62 Dy11 Co21 O60 -100.1(7) . . . . ? 
O61 Dy11 Co21 O60 -81.4(8) . . . . ? 
O1 Dy11 Co21 O60 92.0(6) . . . . ? 
O4 Dy11 Co21 O60 164.3(6) . . . . ? 
O8 Dy11 Co21 O60 100.2(7) . . . . ? 
O2 Dy11 Co21 O60 3.9(6) . . . . ? 
Co23 Dy11 Co21 O60 157.8(5) . . . . ? 
Dy6 Dy11 Co21 O60 101.3(5) . . . . ? 
Dy9 Dy11 Co21 O60 120.1(5) . . . . ? 
O20 Dy11 Co21 O5 99.2(4) . . . . ? 
O60 Dy11 Co21 O5 -83.5(6) . . . . ? 
O62 Dy11 Co21 O5 176.4(5) . . . . ? 
O61 Dy11 Co21 O5 -164.9(7) . . . . ? 
O1 Dy11 Co21 O5 8.5(4) . . . . ? 
O4 Dy11 Co21 O5 80.8(5) . . . . ? 
O8 Dy11 Co21 O5 16.6(5) . . . . ? 
O2 Dy11 Co21 O5 -79.6(4) . . . . ? 
Co23 Dy11 Co21 O5 74.3(3) . . . . ? 
Dy6 Dy11 Co21 O5 17.7(3) . . . . ? 
Dy9 Dy11 Co21 O5 36.6(3) . . . . ? 
O20 Dy11 Co21 O4 18.4(5) . . . . ? 
O60 Dy11 Co21 O4 -164.3(6) . . . . ? 
O62 Dy11 Co21 O4 95.6(6) . . . . ? 
O61 Dy11 Co21 O4 114.4(7) . . . . ? 
O1 Dy11 Co21 O4 -72.2(4) . . . . ? 
O8 Dy11 Co21 O4 -64.1(6) . . . . ? 
O2 Dy11 Co21 O4 -160.3(5) . . . . ? 
Co23 Dy11 Co21 O4 -6.5(4) . . . . ? 
Dy6 Dy11 Co21 O4 -63.0(4) . . . . ? 
Dy9 Dy11 Co21 O4 -44.2(4) . . . . ? 
O20 Dy11 Co21 O5A -79.1(5) . . . . ? 
O60 Dy11 Co21 O5A 98.2(6) . . . . ? 
O62 Dy11 Co21 O5A -1.9(6) . . . . ? 
O61 Dy11 Co21 O5A 16.8(7) . . . . ? 
O1 Dy11 Co21 O5A -169.8(4) . . . . ? 
O4 Dy11 Co21 O5A -97.5(5) . . . . ? 
O8 Dy11 Co21 O5A -161.7(6) . . . . ? 
O2 Dy11 Co21 O5A 102.1(5) . . . . ? 
Co23 Dy11 Co21 O5A -104.0(4) . . . . ? 
Dy6 Dy11 Co21 O5A -160.6(4) . . . . ? 
Dy9 Dy11 Co21 O5A -141.7(4) . . . . ? 
O20 Dy11 Co21 O3 -0.6(5) . . . . ? 
O60 Dy11 Co21 O3 176.7(7) . . . . ? 
O62 Dy11 Co21 O3 76.6(6) . . . . ? 
O61 Dy11 Co21 O3 95.3(7) . . . . ? 
O1 Dy11 Co21 O3 -91.3(5) . . . . ? 
O4 Dy11 Co21 O3 -19.0(5) . . . . ? 
O8 Dy11 Co21 O3 -83.2(6) . . . . ? 
O2 Dy11 Co21 O3 -179.4(5) . . . . ? 
Co23 Dy11 Co21 O3 -25.5(4) . . . . ? 
Dy6 Dy11 Co21 O3 -82.1(4) . . . . ? 
Dy9 Dy11 Co21 O3 -63.2(4) . . . . ? 
O20 Dy11 Co21 N2A -166.8(7) . . . . ? 
O60 Dy11 Co21 N2A 10.4(8) . . . . ? 
O62 Dy11 Co21 N2A -89.7(7) . . . . ? 
O61 Dy11 Co21 N2A -70.9(9) . . . . ? 
O1 Dy11 Co21 N2A 102.5(6) . . . . ? 
O4 Dy11 Co21 N2A 174.7(7) . . . . ? 
O8 Dy11 Co21 N2A 110.6(7) . . . . ? 
O2 Dy11 Co21 N2A 14.4(7) . . . . ? 
Co23 Dy11 Co21 N2A 168.3(6) . . . . ? 
Dy6 Dy11 Co21 N2A 111.7(6) . . . . ? 
Dy9 Dy11 Co21 N2A 130.5(6) . . . . ? 
O20 Dy11 Co21 Dy9 62.6(3) . . . . ? 
O60 Dy11 Co21 Dy9 -120.1(5) . . . . ? 
O62 Dy11 Co21 Dy9 139.8(4) . . . . ? 
O61 Dy11 Co21 Dy9 158.5(6) . . . . ? 
O1 Dy11 Co21 Dy9 -28.0(2) . . . . ? 
O4 Dy11 Co21 Dy9 44.2(4) . . . . ? 
O8 Dy11 Co21 Dy9 -19.9(4) . . . . ? 
O2 Dy11 Co21 Dy9 -116.1(3) . . . . ? 
Co23 Dy11 Co21 Dy9 37.74(9) . . . . ? 
Dy6 Dy11 Co21 Dy9 -18.83(5) . . . . ? 
O20 Dy11 Co23 O8 -165.0(6) . . . . ? 
O60 Dy11 Co23 O8 -65.6(11) . . . . ? 
O62 Dy11 Co23 O8 154.8(5) . . . . ? 
O61 Dy11 Co23 O8 94.8(5) . . . . ? 
O1 Dy11 Co23 O8 -58.1(4) . . . . ? 
O4 Dy11 Co23 O8 -124.7(4) . . . . ? 
O2 Dy11 Co23 O8 33.3(5) . . . . ? 
Co21 Dy11 Co23 O8 -120.9(4) . . . . ? 
Dy6 Dy11 Co23 O8 -43.7(4) . . . . ? 
Dy9 Dy11 Co23 O8 -91.5(4) . . . . ? 
O60 Dy11 Co23 O20 99.4(12) . . . . ? 
O62 Dy11 Co23 O20 -40.1(6) . . . . ? 
O61 Dy11 Co23 O20 -100.2(6) . . . . ? 
O1 Dy11 Co23 O20 106.9(5) . . . . ? 
O4 Dy11 Co23 O20 40.4(5) . . . . ? 
O8 Dy11 Co23 O20 165.0(6) . . . . ? 
O2 Dy11 Co23 O20 -161.6(6) . . . . ? 
Co21 Dy11 Co23 O20 44.2(5) . . . . ? 
Dy6 Dy11 Co23 O20 121.3(5) . . . . ? 
Dy9 Dy11 Co23 O20 73.5(5) . . . . ? 
O20 Dy11 Co23 O24 -83.4(6) . . . . ? 
O60 Dy11 Co23 O24 16.1(11) . . . . ? 
O62 Dy11 Co23 O24 -123.5(5) . . . . ? 
O61 Dy11 Co23 O24 176.5(5) . . . . ? 
O1 Dy11 Co23 O24 23.6(4) . . . . ? 
O4 Dy11 Co23 O24 -43.0(4) . . . . ? 
O8 Dy11 Co23 O24 81.7(5) . . . . ? 
O2 Dy11 Co23 O24 115.0(5) . . . . ? 
Co21 Dy11 Co23 O24 -39.2(3) . . . . ? 
Dy6 Dy11 Co23 O24 37.9(3) . . . . ? 
Dy9 Dy11 Co23 O24 -9.9(3) . . . . ? 
O20 Dy11 Co23 O75 96.9(6) . . . . ? 
O60 Dy11 Co23 O75 -163.7(11) . . . . ? 
O62 Dy11 Co23 O75 56.7(5) . . . . ? 
O61 Dy11 Co23 O75 -3.3(5) . . . . ? 
O1 Dy11 Co23 O75 -156.2(4) . . . . ? 
O4 Dy11 Co23 O75 137.2(4) . . . . ? 
O8 Dy11 Co23 O75 -98.1(5) . . . . ? 
O2 Dy11 Co23 O75 -64.8(5) . . . . ? 
Co21 Dy11 Co23 O75 141.0(4) . . . . ? 
Dy6 Dy11 Co23 O75 -141.8(4) . . . . ? 
Dy9 Dy11 Co23 O75 170.4(4) . . . . ? 
O20 Dy11 Co23 O10 177.7(7) . . . . ? 
O60 Dy11 Co23 O10 -82.8(12) . . . . ? 
O62 Dy11 Co23 O10 137.6(6) . . . . ? 
O61 Dy11 Co23 O10 77.6(6) . . . . ? 
O1 Dy11 Co23 O10 -75.3(5) . . . . ? 
O4 Dy11 Co23 O10 -141.9(5) . . . . ? 
O8 Dy11 Co23 O10 -17.2(6) . . . . ? 
O2 Dy11 Co23 O10 16.1(6) . . . . ? 
Co21 Dy11 Co23 O10 -138.1(5) . . . . ? 
Dy6 Dy11 Co23 O10 -61.0(5) . . . . ? 
Dy9 Dy11 Co23 O10 -108.8(5) . . . . ? 
O20 Dy11 Co23 N3A 10.4(8) . . . . ? 
O60 Dy11 Co23 N3A 109.9(12) . . . . ? 
O62 Dy11 Co23 N3A -29.7(7) . . . . ? 
O61 Dy11 Co23 N3A -89.7(7) . . . . ? 
O1 Dy11 Co23 N3A 117.4(7) . . . . ? 
O4 Dy11 Co23 N3A 50.8(7) . . . . ? 
O8 Dy11 Co23 N3A 175.5(7) . . . . ? 
O2 Dy11 Co23 N3A -151.2(7) . . . . ? 
Co21 Dy11 Co23 N3A 54.6(6) . . . . ? 
Dy6 Dy11 Co23 N3A 131.7(6) . . . . ? 
Dy9 Dy11 Co23 N3A 83.9(6) . . . . ? 
O20 Dy11 Co23 Dy6 -121.3(5) . . . . ? 
O60 Dy11 Co23 Dy6 -21.9(11) . . . . ? 
O62 Dy11 Co23 Dy6 -161.4(3) . . . . ? 
O61 Dy11 Co23 Dy6 138.5(4) . . . . ? 
O1 Dy11 Co23 Dy6 -14.4(2) . . . . ? 
O4 Dy11 Co23 Dy6 -81.0(2) . . . . ? 
O8 Dy11 Co23 Dy6 43.7(4) . . . . ? 
O2 Dy11 Co23 Dy6 77.1(3) . . . . ? 
Co21 Dy11 Co23 Dy6 -77.14(8) . . . . ? 
Dy9 Dy11 Co23 Dy6 -47.81(3) . . . . ? 
O63 Dy6 Co23 O8 57.8(11) . . . . ? 
O9 Dy6 Co23 O8 -94.2(5) . . . . ? 
O24 Dy6 Co23 O8 161.7(6) . . . . ? 
O11 Dy6 Co23 O8 -154.2(5) . . . . ? 
O7 Dy6 Co23 O8 125.8(5) . . . . ? 
O1 Dy6 Co23 O8 58.8(5) . . . . ? 
O59 Dy6 Co23 O8 -28.1(5) . . . . ? 
Co17 Dy6 Co23 O8 120.6(4) . . . . ? 
Dy9 Dy6 Co23 O8 92.9(4) . . . . ? 
Dy11 Dy6 Co23 O8 44.4(4) . . . . ? 
O63 Dy6 Co23 O20 -22.1(11) . . . . ? 
O9 Dy6 Co23 O20 -174.1(5) . . . . ? 
O24 Dy6 Co23 O20 81.7(6) . . . . ? 
O11 Dy6 Co23 O20 125.9(5) . . . . ? 
O7 Dy6 Co23 O20 45.9(5) . . . . ? 
O1 Dy6 Co23 O20 -21.1(5) . . . . ? 
O8 Dy6 Co23 O20 -79.9(6) . . . . ? 
O59 Dy6 Co23 O20 -108.0(5) . . . . ? 
Co17 Dy6 Co23 O20 40.7(4) . . . . ? 
Dy9 Dy6 Co23 O20 12.9(4) . . . . ? 
Dy11 Dy6 Co23 O20 -35.5(4) . . . . ? 
O63 Dy6 Co23 O24 -103.9(11) . . . . ? 
O9 Dy6 Co23 O24 104.1(5) . . . . ? 
O11 Dy6 Co23 O24 44.1(5) . . . . ? 
O7 Dy6 Co23 O24 -35.8(5) . . . . ? 
O1 Dy6 Co23 O24 -102.8(5) . . . . ? 
O8 Dy6 Co23 O24 -161.7(6) . . . . ? 
O59 Dy6 Co23 O24 170.3(5) . . . . ? 
Co17 Dy6 Co23 O24 -41.0(5) . . . . ? 
Dy9 Dy6 Co23 O24 -68.8(5) . . . . ? 
Dy11 Dy6 Co23 O24 -117.2(5) . . . . ? 
O63 Dy6 Co23 O75 78.4(11) . . . . ? 
O9 Dy6 Co23 O75 -73.7(6) . . . . ? 
O24 Dy6 Co23 O75 -177.8(7) . . . . ? 
O11 Dy6 Co23 O75 -133.6(6) . . . . ? 
O7 Dy6 Co23 O75 146.4(6) . . . . ? 
O1 Dy6 Co23 O75 79.4(6) . . . . ? 
O8 Dy6 Co23 O75 20.6(7) . . . . ? 
O59 Dy6 Co23 O75 -7.5(6) . . . . ? 
Co17 Dy6 Co23 O75 141.2(6) . . . . ? 
Dy9 Dy6 Co23 O75 113.4(6) . . . . ? 
Dy11 Dy6 Co23 O75 65.0(6) . . . . ? 
O63 Dy6 Co23 O10 157.0(10) . . . . ? 
O9 Dy6 Co23 O10 5.0(4) . . . . ? 
O24 Dy6 Co23 O10 -99.1(6) . . . . ? 
O11 Dy6 Co23 O10 -55.0(4) . . . . ? 
O7 Dy6 Co23 O10 -135.0(4) . . . . ? 
O1 Dy6 Co23 O10 158.0(4) . . . . ? 
O8 Dy6 Co23 O10 99.2(5) . . . . ? 
O59 Dy6 Co23 O10 71.1(4) . . . . ? 
Co17 Dy6 Co23 O10 -140.2(3) . . . . ? 
Dy9 Dy6 Co23 O10 -167.9(3) . . . . ? 
Dy11 Dy6 Co23 O10 143.6(3) . . . . ? 
O63 Dy6 Co23 N3A -112.7(12) . . . . ? 
O9 Dy6 Co23 N3A 95.3(7) . . . . ? 
O24 Dy6 Co23 N3A -8.8(8) . . . . ? 
O11 Dy6 Co23 N3A 35.3(7) . . . . ? 
O7 Dy6 Co23 N3A -44.7(7) . . . . ? 
O1 Dy6 Co23 N3A -111.7(7) . . . . ? 
O8 Dy6 Co23 N3A -170.5(8) . . . . ? 
O59 Dy6 Co23 N3A 161.5(7) . . . . ? 
Co17 Dy6 Co23 N3A -49.8(7) . . . . ? 
Dy9 Dy6 Co23 N3A -77.6(7) . . . . ? 
Dy11 Dy6 Co23 N3A -126.1(7) . . . . ? 
O63 Dy6 Co23 Dy11 13.4(10) . . . . ? 
O9 Dy6 Co23 Dy11 -138.6(3) . . . . ? 
O24 Dy6 Co23 Dy11 117.2(5) . . . . ? 
O11 Dy6 Co23 Dy11 161.4(3) . . . . ? 
O7 Dy6 Co23 Dy11 81.4(2) . . . . ? 
O1 Dy6 Co23 Dy11 14.4(2) . . . . ? 
O8 Dy6 Co23 Dy11 -44.4(4) . . . . ? 
O59 Dy6 Co23 Dy11 -72.5(3) . . . . ? 
Co17 Dy6 Co23 Dy11 76.23(9) . . . . ? 
Dy9 Dy6 Co23 Dy11 48.45(3) . . . . ? 
O6 Dy9 O1 Dy11 -159.6(4) . . . . ? 
O5 Dy9 O1 Dy11 -77.1(4) . . . . ? 
O22 Dy9 O1 Dy11 149.7(4) . . . . ? 
O57 Dy9 O1 Dy11 -24.6(7) . . . . ? 
O7 Dy9 O1 Dy11 130.3(4) . . . . ? 
O4 Dy9 O1 Dy11 -6.3(3) . . . . ? 
O81 Dy9 O1 Dy11 62.6(4) . . . . ? 
Co21 Dy9 O1 Dy11 -42.1(3) . . . . ? 
Co17 Dy9 O1 Dy11 166.3(4) . . . . ? 
Dy6 Dy9 O1 Dy11 123.2(6) . . . . ? 
O6 Dy9 O1 Dy6 77.1(4) . . . . ? 
O5 Dy9 O1 Dy6 159.7(4) . . . . ? 
O22 Dy9 O1 Dy6 26.5(7) . . . . ? 
O57 Dy9 O1 Dy6 -147.8(4) . . . . ? 
O7 Dy9 O1 Dy6 7.1(3) . . . . ? 
O4 Dy9 O1 Dy6 -129.5(4) . . . . ? 
O81 Dy9 O1 Dy6 -60.6(4) . . . . ? 
Co21 Dy9 O1 Dy6 -165.3(4) . . . . ? 
Co17 Dy9 O1 Dy6 43.0(3) . . . . ? 
Dy11 Dy9 O1 Dy6 -123.2(6) . . . . ? 
O20 Dy11 O1 Dy9 -69.5(4) . . . . ? 
O60 Dy11 O1 Dy9 76.0(4) . . . . ? 
O62 Dy11 O1 Dy9 23.1(9) . . . . ? 
O61 Dy11 O1 Dy9 -144.7(6) . . . . ? 
O4 Dy11 O1 Dy9 6.3(3) . . . . ? 
O8 Dy11 O1 Dy9 -133.1(5) . . . . ? 
O2 Dy11 O1 Dy9 150.9(4) . . . . ? 
Co23 Dy11 O1 Dy9 -102.1(3) . . . . ? 
Co21 Dy11 O1 Dy9 41.9(3) . . . . ? 
Dy6 Dy11 O1 Dy9 -122.7(6) . . . . ? 
O20 Dy11 O1 Dy6 53.2(4) . . . . ? 
O60 Dy11 O1 Dy6 -161.3(5) . . . . ? 
O62 Dy11 O1 Dy6 145.8(7) . . . . ? 
O61 Dy11 O1 Dy6 -22.0(9) . . . . ? 
O4 Dy11 O1 Dy6 129.0(5) . . . . ? 
O8 Dy11 O1 Dy6 -10.4(3) . . . . ? 
O2 Dy11 O1 Dy6 -86.4(4) . . . . ? 
Co23 Dy11 O1 Dy6 20.7(3) . . . . ? 
Co21 Dy11 O1 Dy6 164.6(4) . . . . ? 
Dy9 Dy11 O1 Dy6 122.7(6) . . . . ? 
O63 Dy6 O1 Dy9 -77.2(4) . . . . ? 
O9 Dy6 O1 Dy9 145.0(5) . . . . ? 
O24 Dy6 O1 Dy9 70.0(4) . . . . ? 
O11 Dy6 O1 Dy9 -23.9(7) . . . . ? 
O7 Dy6 O1 Dy9 -7.1(3) . . . . ? 
O8 Dy6 O1 Dy9 134.0(4) . . . . ? 
O59 Dy6 O1 Dy9 -150.6(4) . . . . ? 
Co17 Dy6 O1 Dy9 -43.0(3) . . . . ? 
Co23 Dy6 O1 Dy9 103.1(3) . . . . ? 
Dy11 Dy6 O1 Dy9 123.6(6) . . . . ? 
O63 Dy6 O1 Dy11 159.2(4) . . . . ? 
O9 Dy6 O1 Dy11 21.5(7) . . . . ? 
O24 Dy6 O1 Dy11 -53.6(4) . . . . ? 
O11 Dy6 O1 Dy11 -147.5(5) . . . . ? 
O7 Dy6 O1 Dy11 -130.7(4) . . . . ? 
O8 Dy6 O1 Dy11 10.4(3) . . . . ? 
O59 Dy6 O1 Dy11 85.9(4) . . . . ? 
Co17 Dy6 O1 Dy11 -166.6(4) . . . . ? 
Co23 Dy6 O1 Dy11 -20.5(3) . . . . ? 
Dy9 Dy6 O1 Dy11 -123.6(6) . . . . ? 
O60 Co21 O3 C53 -179(100) . . . . ? 
O5 Co21 O3 C53 -44.0(11) . . . . ? 
O4 Co21 O3 C53 44.8(11) . . . . ? 
O5A Co21 O3 C53 136.4(11) . . . . ? 
N2A Co21 O3 C53 -132.1(11) . . . . ? 
Dy9 Co21 O3 C53 -0.8(10) . . . . ? 
Dy11 Co21 O3 C53 58.4(12) . . . . ? 
O60 Co21 O4 Dy9 101.5(5) . . . . ? 
O5 Co21 O4 Dy9 10.3(4) . . . . ? 
O5A Co21 O4 Dy9 -166.6(4) . . . . ? 
O3 Co21 O4 Dy9 -80.3(4) . . . . ? 
N2A Co21 O4 Dy9 66(6) . . . . ? 
Dy11 Co21 O4 Dy9 112.3(4) . . . . ? 
O60 Co21 O4 Dy11 -10.7(4) . . . . ? 
O5 Co21 O4 Dy11 -101.9(4) . . . . ? 
O5A Co21 O4 Dy11 81.1(4) . . . . ? 
O3 Co21 O4 Dy11 167.4(4) . . . . ? 
N2A Co21 O4 Dy11 -46(6) . . . . ? 
Dy9 Co21 O4 Dy11 -112.3(4) . . . . ? 
O6 Dy9 O4 Co21 -53.5(6) . . . . ? 
O5 Dy9 O4 Co21 -9.1(4) . . . . ? 
O22 Dy9 O4 Co21 107.9(6) . . . . ? 
O57 Dy9 O4 Co21 71.4(4) . . . . ? 
O1 Dy9 O4 Co21 -97.1(4) . . . . ? 
O7 Dy9 O4 Co21 -145.7(3) . . . . ? 
O81 Dy9 O4 Co21 160.5(5) . . . . ? 
Co17 Dy9 O4 Co21 -109.9(4) . . . . ? 
Dy6 Dy9 O4 Co21 -123.4(3) . . . . ? 
Dy11 Dy9 O4 Co21 -103.3(5) . . . . ? 
O6 Dy9 O4 Dy11 49.7(7) . . . . ? 
O5 Dy9 O4 Dy11 94.2(5) . . . . ? 
O22 Dy9 O4 Dy11 -148.9(4) . . . . ? 
O57 Dy9 O4 Dy11 174.7(5) . . . . ? 
O1 Dy9 O4 Dy11 6.2(3) . . . . ? 
O7 Dy9 O4 Dy11 -42.4(5) . . . . ? 
O81 Dy9 O4 Dy11 -96.2(5) . . . . ? 
Co21 Dy9 O4 Dy11 103.3(5) . . . . ? 
Co17 Dy9 O4 Dy11 -6.6(7) . . . . ? 
Dy6 Dy9 O4 Dy11 -20.1(3) . . . . ? 
O20 Dy11 O4 Co21 -162.6(4) . . . . ? 
O60 Dy11 O4 Co21 9.3(4) . . . . ? 
O62 Dy11 O4 Co21 -72.8(5) . . . . ? 
O61 Dy11 O4 Co21 -112.4(7) . . . . ? 
O1 Dy11 O4 Co21 96.8(4) . . . . ? 
O8 Dy11 O4 Co21 142.4(3) . . . . ? 
O2 Dy11 O4 Co21 30.3(7) . . . . ? 
Co23 Dy11 O4 Co21 175.7(2) . . . . ? 
Dy6 Dy11 O4 Co21 122.9(3) . . . . ? 
Dy9 Dy11 O4 Co21 103.0(5) . . . . ? 
O20 Dy11 O4 Dy9 94.4(4) . . . . ? 
O60 Dy11 O4 Dy9 -93.6(5) . . . . ? 
O62 Dy11 O4 Dy9 -175.8(6) . . . . ? 
O61 Dy11 O4 Dy9 144.7(6) . . . . ? 
O1 Dy11 O4 Dy9 -6.2(3) . . . . ? 
O8 Dy11 O4 Dy9 39.5(5) . . . . ? 
O2 Dy11 O4 Dy9 -72.7(6) . . . . ? 
Co23 Dy11 O4 Dy9 72.7(4) . . . . ? 
Co21 Dy11 O4 Dy9 -103.0(5) . . . . ? 
Dy6 Dy11 O4 Dy9 20.0(3) . . . . ? 
O60 Co21 O5 C23A 95(2) . . . . ? 
O4 Co21 O5 C23A -176(2) . . . . ? 
O5A Co21 O5 C23A -75(10) . . . . ? 
O3 Co21 O5 C23A -83(2) . . . . ? 
N2A Co21 O5 C23A 8(2) . . . . ? 
Dy9 Co21 O5 C23A -165(2) . . . . ? 
Dy11 Co21 O5 C23A 138(2) . . . . ? 
O60 Co21 O5 Dy9 -99.1(5) . . . . ? 
O4 Co21 O5 Dy9 -10.9(5) . . . . ? 
O5A Co21 O5 Dy9 91(9) . . . . ? 
O3 Co21 O5 Dy9 82.8(4) . . . . ? 
N2A Co21 O5 Dy9 173.8(6) . . . . ? 
Dy11 Co21 O5 Dy9 -56.1(4) . . . . ? 
O6 Dy9 O5 C23A -41(3) . . . . ? 
O22 Dy9 O5 C23A 25(3) . . . . ? 
O57 Dy9 O5 C23A 87(3) . . . . ? 
O1 Dy9 O5 C23A -123(3) . . . . ? 
O7 Dy9 O5 C23A -81(3) . . . . ? 
O4 Dy9 O5 C23A 166(3) . . . . ? 
O81 Dy9 O5 C23A 151(3) . . . . ? 
Co21 Dy9 O5 C23A 157(3) . . . . ? 
Co17 Dy9 O5 C23A -51(3) . . . . ? 
Dy6 Dy9 O5 C23A -110(3) . . . . ? 
Dy11 Dy9 O5 C23A -158(3) . . . . ? 
O6 Dy9 O5 Co21 162.1(5) . . . . ? 
O22 Dy9 O5 Co21 -132.0(4) . . . . ? 
O57 Dy9 O5 Co21 -69.6(4) . . . . ? 
O1 Dy9 O5 Co21 80.1(4) . . . . ? 
O7 Dy9 O5 Co21 122.3(5) . . . . ? 
O4 Dy9 O5 Co21 9.2(4) . . . . ? 
O81 Dy9 O5 Co21 -6.1(8) . . . . ? 
Co17 Dy9 O5 Co21 151.8(3) . . . . ? 
Dy6 Dy9 O5 Co21 92.7(4) . . . . ? 
Dy11 Dy9 O5 Co21 45.5(4) . . . . ? 
O63 Co17 O6 C22A -84.9(17) . . . . ? 
O58 Co17 O6 C22A 97(7) . . . . ? 
O56 Co17 O6 C22A 92.9(17) . . . . ? 
O7 Co17 O6 C22A -172.2(17) . . . . ? 
N1A Co17 O6 C22A 1.6(17) . . . . ? 
Dy9 Co17 O6 C22A 177.3(18) . . . . ? 
Dy6 Co17 O6 C22A -127.7(16) . . . . ? 
O63 Co17 O6 Dy9 97.7(4) . . . . ? 
O58 Co17 O6 Dy9 -80(7) . . . . ? 
O56 Co17 O6 Dy9 -84.4(4) . . . . ? 
O7 Co17 O6 Dy9 10.5(4) . . . . ? 
N1A Co17 O6 Dy9 -175.7(5) . . . . ? 
Dy6 Co17 O6 Dy9 54.9(3) . . . . ? 
O5 Dy9 O6 C22A 21(3) . . . . ? 
O22 Dy9 O6 C22A -106(3) . . . . ? 
O57 Dy9 O6 C22A -45(3) . . . . ? 
O1 Dy9 O6 C22A 103(3) . . . . ? 
O7 Dy9 O6 C22A 175(3) . . . . ? 
O4 Dy9 O6 C22A 63(3) . . . . ? 
O81 Dy9 O6 C22A -170(2) . . . . ? 
Co21 Dy9 O6 C22A 32(3) . . . . ? 
Co17 Dy9 O6 C22A -176(3) . . . . ? 
Dy6 Dy9 O6 C22A 139(3) . . . . ? 
Dy11 Dy9 O6 C22A 91(3) . . . . ? 
O5 Dy9 O6 Co17 -162.8(5) . . . . ? 
O22 Dy9 O6 Co17 69.8(4) . . . . ? 
O57 Dy9 O6 Co17 130.7(4) . . . . ? 
O1 Dy9 O6 Co17 -80.8(4) . . . . ? 
O7 Dy9 O6 Co17 -9.1(4) . . . . ? 
O4 Dy9 O6 Co17 -121.4(5) . . . . ? 
O81 Dy9 O6 Co17 5.9(8) . . . . ? 
Co21 Dy9 O6 Co17 -151.8(3) . . . . ? 
Dy6 Dy9 O6 Co17 -45.3(3) . . . . ? 
Dy11 Dy9 O6 Co17 -93.1(4) . . . . ? 
O6 Co17 O7 Dy6 102.3(4) . . . . ? 
O63 Co17 O7 Dy6 10.0(4) . . . . ? 
O58 Co17 O7 Dy6 -81.3(4) . . . . ? 
O56 Co17 O7 Dy6 -167.0(4) . . . . ? 
N1A Co17 O7 Dy6 51(3) . . . . ? 
Dy9 Co17 O7 Dy6 112.2(4) . . . . ? 
O6 Co17 O7 Dy9 -9.9(4) . . . . ? 
O63 Co17 O7 Dy9 -102.1(4) . . . . ? 
O58 Co17 O7 Dy9 166.5(4) . . . . ? 
O56 Co17 O7 Dy9 80.8(4) . . . . ? 
N1A Co17 O7 Dy9 -61(3) . . . . ? 
Dy6 Co17 O7 Dy9 -112.2(4) . . . . ? 
O63 Dy6 O7 Co17 -8.8(3) . . . . ? 
O9 Dy6 O7 Co17 111.8(5) . . . . ? 
O24 Dy6 O7 Co17 166.1(4) . . . . ? 
O11 Dy6 O7 Co17 72.9(4) . . . . ? 
O1 Dy6 O7 Co17 -96.4(4) . . . . ? 
O8 Dy6 O7 Co17 -141.3(3) . . . . ? 
O59 Dy6 O7 Co17 -33.7(6) . . . . ? 
Co23 Dy6 O7 Co17 -174.4(2) . . . . ? 
Dy9 Dy6 O7 Co17 -103.5(5) . . . . ? 
Dy11 Dy6 O7 Co17 -122.0(3) . . . . ? 
O63 Dy6 O7 Dy9 94.7(4) . . . . ? 
O9 Dy6 O7 Dy9 -144.7(4) . . . . ? 
O24 Dy6 O7 Dy9 -90.4(4) . . . . ? 
O11 Dy6 O7 Dy9 176.4(5) . . . . ? 
O1 Dy6 O7 Dy9 7.1(3) . . . . ? 
O8 Dy6 O7 Dy9 -37.8(5) . . . . ? 
O59 Dy6 O7 Dy9 69.8(6) . . . . ? 
Co17 Dy6 O7 Dy9 103.5(5) . . . . ? 
Co23 Dy6 O7 Dy9 -71.0(3) . . . . ? 
Dy11 Dy6 O7 Dy9 -18.5(3) . . . . ? 
O6 Dy9 O7 Co17 8.7(3) . . . . ? 
O5 Dy9 O7 Co17 51.7(7) . . . . ? 
O22 Dy9 O7 Co17 -71.1(4) . . . . ? 
O57 Dy9 O7 Co17 -108.9(5) . . . . ? 
O1 Dy9 O7 Co17 96.6(4) . . . . ? 
O4 Dy9 O7 Co17 144.9(3) . . . . ? 
O81 Dy9 O7 Co17 -160.7(5) . . . . ? 
Co21 Dy9 O7 Co17 109.9(3) . . . . ? 
Dy6 Dy9 O7 Co17 103.7(5) . . . . ? 
Dy11 Dy9 O7 Co17 122.2(3) . . . . ? 
O6 Dy9 O7 Dy6 -95.0(4) . . . . ? 
O5 Dy9 O7 Dy6 -52.0(6) . . . . ? 
O22 Dy9 O7 Dy6 -174.8(4) . . . . ? 
O57 Dy9 O7 Dy6 147.4(4) . . . . ? 
O1 Dy9 O7 Dy6 -7.1(3) . . . . ? 
O4 Dy9 O7 Dy6 41.2(5) . . . . ? 
O81 Dy9 O7 Dy6 95.6(4) . . . . ? 
Co21 Dy9 O7 Dy6 6.2(6) . . . . ? 
Co17 Dy9 O7 Dy6 -103.7(5) . . . . ? 
Dy11 Dy9 O7 Dy6 18.5(3) . . . . ? 
O20 Co23 O8 Dy6 102.0(4) . . . . ? 
O24 Co23 O8 Dy6 12.5(4) . . . . ? 
O75 Co23 O8 Dy6 -166.1(4) . . . . ? 
O10 Co23 O8 Dy6 -79.5(4) . . . . ? 
N3A Co23 O8 Dy6 81(5) . . . . ? 
Dy11 Co23 O8 Dy6 112.1(5) . . . . ? 
O20 Co23 O8 Dy11 -10.0(4) . . . . ? 
O24 Co23 O8 Dy11 -99.6(4) . . . . ? 
O75 Co23 O8 Dy11 81.8(4) . . . . ? 
O10 Co23 O8 Dy11 168.5(4) . . . . ? 
N3A Co23 O8 Dy11 -31(5) . . . . ? 
Dy6 Co23 O8 Dy11 -112.1(5) . . . . ? 
O63 Dy6 O8 Co23 -162.2(4) . . . . ? 
O9 Dy6 O8 Co23 73.1(4) . . . . ? 
O24 Dy6 O8 Co23 -11.0(4) . . . . ? 
O11 Dy6 O8 Co23 42.5(8) . . . . ? 
O7 Dy6 O8 Co23 -68.9(5) . . . . ? 
O1 Dy6 O8 Co23 -114.0(5) . . . . ? 
O59 Dy6 O8 Co23 152.2(5) . . . . ? 
Co17 Dy6 O8 Co23 -108.7(4) . . . . ? 
Dy9 Dy6 O8 Co23 -89.6(3) . . . . ? 
Dy11 Dy6 O8 Co23 -103.8(5) . . . . ? 
O63 Dy6 O8 Dy11 -58.4(6) . . . . ? 
O9 Dy6 O8 Dy11 176.9(5) . . . . ? 
O24 Dy6 O8 Dy11 92.8(4) . . . . ? 
O11 Dy6 O8 Dy11 146.3(5) . . . . ? 
O7 Dy6 O8 Dy11 34.9(5) . . . . ? 
O1 Dy6 O8 Dy11 -10.3(3) . . . . ? 
O59 Dy6 O8 Dy11 -104.0(4) . . . . ? 
Co17 Dy6 O8 Dy11 -5.0(7) . . . . ? 
Co23 Dy6 O8 Dy11 103.8(5) . . . . ? 
Dy9 Dy6 O8 Dy11 14.2(4) . . . . ? 
O20 Dy11 O8 Co23 9.0(4) . . . . ? 
O60 Dy11 O8 Co23 160.0(4) . . . . ? 
O62 Dy11 O8 Co23 -40.9(8) . . . . ? 
O61 Dy11 O8 Co23 -72.7(5) . . . . ? 
O1 Dy11 O8 Co23 114.8(4) . . . . ? 
O4 Dy11 O8 Co23 69.1(5) . . . . ? 
O2 Dy11 O8 Co23 -147.5(5) . . . . ? 
Co21 Dy11 O8 Co23 106.3(4) . . . . ? 
Dy6 Dy11 O8 Co23 104.5(5) . . . . ? 
Dy9 Dy11 O8 Co23 90.5(3) . . . . ? 
O20 Dy11 O8 Dy6 -95.5(5) . . . . ? 
O60 Dy11 O8 Dy6 55.5(6) . . . . ? 
O62 Dy11 O8 Dy6 -145.4(6) . . . . ? 
O61 Dy11 O8 Dy6 -177.2(5) . . . . ? 
O1 Dy11 O8 Dy6 10.3(3) . . . . ? 
O4 Dy11 O8 Dy6 -35.4(5) . . . . ? 
O2 Dy11 O8 Dy6 107.9(5) . . . . ? 
Co23 Dy11 O8 Dy6 -104.5(5) . . . . ? 
Co21 Dy11 O8 Dy6 1.8(7) . . . . ? 
Dy9 Dy11 O8 Dy6 -14.0(3) . . . . ? 
O63 Dy6 O9 C1 -179.7(12) . . . . ? 
O24 Dy6 O9 C1 25.7(13) . . . . ? 
O11 Dy6 O9 C1 118.6(13) . . . . ? 
O7 Dy6 O9 C1 80.1(14) . . . . ? 
O1 Dy6 O9 C1 -54.5(15) . . . . ? 
O8 Dy6 O9 C1 -43.7(13) . . . . ? 
O59 Dy6 O9 C1 -122.9(13) . . . . ? 
Co17 Dy6 O9 C1 138.0(11) . . . . ? 
Co23 Dy6 O9 C1 -7.9(12) . . . . ? 
Dy9 Dy6 O9 C1 12.2(18) . . . . ? 
Dy11 Dy6 O9 C1 -41.8(13) . . . . ? 
O8 Co23 O10 C1 39.0(13) . . . . ? 
O20 Co23 O10 C1 140(20) . . . . ? 
O24 Co23 O10 C1 -48.8(13) . . . . ? 
O75 Co23 O10 C1 132.1(14) . . . . ? 
N3A Co23 O10 C1 -138.7(14) . . . . ? 
Dy11 Co23 O10 C1 51.4(15) . . . . ? 
Dy6 Co23 O10 C1 -5.9(13) . . . . ? 
O63 Dy6 O11 C62 31.1(17) . . . . ? 
O9 Dy6 O11 C62 163.8(18) . . . . ? 
O24 Dy6 O11 C62 -118.2(17) . . . . ? 
O7 Dy6 O11 C62 -39.7(17) . . . . ? 
O1 Dy6 O11 C62 -23(2) . . . . ? 
O8 Dy6 O11 C62 -166.0(15) . . . . ? 
O59 Dy6 O11 C62 96.2(17) . . . . ? 
Co17 Dy6 O11 C62 -3.0(16) . . . . ? 
Co23 Dy6 O11 C62 -141.1(16) . . . . ? 
Dy9 Dy6 O11 C62 -37.5(18) . . . . ? 
Dy11 Dy6 O11 C62 -90.5(18) . . . . ? 
O6 Co17 N1A C9A 16.9(11) . . . . ? 
O63 Co17 N1A C9A 109.1(11) . . . . ? 
O58 Co17 N1A C9A -159.6(11) . . . . ? 
O56 Co17 N1A C9A -74.0(11) . . . . ? 
O7 Co17 N1A C9A 68(4) . . . . ? 
Dy9 Co17 N1A C9A 13.1(13) . . . . ? 
Dy6 Co17 N1A C9A 113.8(10) . . . . ? 
O6 Co17 N1A C8A -97.8(15) . . . . ? 
O63 Co17 N1A C8A -5.5(15) . . . . ? 
O58 Co17 N1A C8A 85.8(15) . . . . ? 
O56 Co17 N1A C8A 171.4(15) . . . . ? 
O7 Co17 N1A C8A -47(4) . . . . ? 
Dy9 Co17 N1A C8A -101.6(15) . . . . ? 
Dy6 Co17 N1A C8A -0.9(17) . . . . ? 
O6 Co17 N1A C2A 138.7(11) . . . . ? 
O63 Co17 N1A C2A -129.1(11) . . . . ? 
O58 Co17 N1A C2A -37.8(11) . . . . ? 
O56 Co17 N1A C2A 47.8(11) . . . . ? 
O7 Co17 N1A C2A -170(3) . . . . ? 
Dy9 Co17 N1A C2A 134.9(9) . . . . ? 
Dy6 Co17 N1A C2A -124.4(10) . . . . ? 
O8 Co23 O20 C21A 163.0(14) . . . . ? 
O24 Co23 O20 C21A -109.3(14) . . . . ? 
O75 Co23 O20 C21A 69.8(14) . . . . ? 
O10 Co23 O20 C21A 62(20) . . . . ? 
N3A Co23 O20 C21A -19.5(14) . . . . ? 
Dy11 Co23 O20 C21A 152.2(15) . . . . ? 
Dy6 Co23 O20 C21A -152.3(13) . . . . ? 
O8 Co23 O20 Dy11 10.8(4) . . . . ? 
O24 Co23 O20 Dy11 98.4(5) . . . . ? 
O75 Co23 O20 Dy11 -82.5(6) . . . . ? 
O10 Co23 O20 Dy11 -90(20) . . . . ? 
N3A Co23 O20 Dy11 -171.7(6) . . . . ? 
Dy6 Co23 O20 Dy11 55.5(4) . . . . ? 
O60 Dy11 O20 C21A 64.9(18) . . . . ? 
O62 Dy11 O20 C21A 2.5(16) . . . . ? 
O61 Dy11 O20 C21A -72.8(16) . . . . ? 
O1 Dy11 O20 C21A 145.1(16) . . . . ? 
O4 Dy11 O20 C21A 78.1(16) . . . . ? 
O8 Dy11 O20 C21A -150.5(17) . . . . ? 
O2 Dy11 O20 C21A -114.2(16) . . . . ? 
Co23 Dy11 O20 C21A -141.4(18) . . . . ? 
Co21 Dy11 O20 C21A 67.5(16) . . . . ? 
Dy6 Dy11 O20 C21A 173.2(16) . . . . ? 
Dy9 Dy11 O20 C21A 113.1(16) . . . . ? 
O60 Dy11 O20 Co23 -153.7(5) . . . . ? 
O62 Dy11 O20 Co23 143.9(5) . . . . ? 
O61 Dy11 O20 Co23 68.6(5) . . . . ? 
O1 Dy11 O20 Co23 -73.4(5) . . . . ? 
O4 Dy11 O20 Co23 -140.5(5) . . . . ? 
O8 Dy11 O20 Co23 -9.1(4) . . . . ? 
O2 Dy11 O20 Co23 27.2(8) . . . . ? 
Co21 Dy11 O20 Co23 -151.1(3) . . . . ? 
Dy6 Dy11 O20 Co23 -45.4(3) . . . . ? 
Dy9 Dy11 O20 Co23 -105.5(4) . . . . ? 
O6 Dy9 O22 C48 -27.2(12) . . . . ? 
O5 Dy9 O22 C48 -96.2(13) . . . . ? 
O57 Dy9 O22 C48 -158.7(13) . . . . ? 
O1 Dy9 O22 C48 24.9(15) . . . . ? 
O7 Dy9 O22 C48 43.8(12) . . . . ? 
O4 Dy9 O22 C48 165.0(11) . . . . ? 
O81 Dy9 O22 C48 115.5(13) . . . . ? 
Co21 Dy9 O22 C48 -137.1(11) . . . . ? 
Co17 Dy9 O22 C48 7.3(12) . . . . ? 
Dy6 Dy9 O22 C48 40.7(13) . . . . ? 
Dy11 Dy9 O22 C48 91.8(15) . . . . ? 
O8 Co23 O24 C10A -162.6(11) . . . . ? 
O20 Co23 O24 C10A 109.6(11) . . . . ? 
O75 Co23 O24 C10A -37(19) . . . . ? 
O10 Co23 O24 C10A -70.2(11) . . . . ? 
N3A Co23 O24 C10A 23.9(11) . . . . ? 
Dy11 Co23 O24 C10A 151.7(10) . . . . ? 
Dy6 Co23 O24 C10A -149.6(12) . . . . ? 
O8 Co23 O24 Dy6 -13.0(4) . . . . ? 
O20 Co23 O24 Dy6 -100.8(5) . . . . ? 
O75 Co23 O24 Dy6 113(18) . . . . ? 
O10 Co23 O24 Dy6 79.4(5) . . . . ? 
N3A Co23 O24 Dy6 173.6(6) . . . . ? 
Dy11 Co23 O24 Dy6 -58.7(3) . . . . ? 
O63 Dy6 O24 C10A -69.8(16) . . . . ? 
O9 Dy6 O24 C10A 70.8(14) . . . . ? 
O11 Dy6 O24 C10A -4.9(14) . . . . ? 
O7 Dy6 O24 C10A -78.5(14) . . . . ? 
O1 Dy6 O24 C10A -147.1(14) . . . . ? 
O8 Dy6 O24 C10A 147.3(15) . . . . ? 
O59 Dy6 O24 C10A 121.8(14) . . . . ? 
Co17 Dy6 O24 C10A -69.9(15) . . . . ? 
Co23 Dy6 O24 C10A 136.3(16) . . . . ? 
Dy9 Dy6 O24 C10A -114.0(14) . . . . ? 
Dy11 Dy6 O24 C10A -175.6(15) . . . . ? 
O63 Dy6 O24 Co23 153.9(5) . . . . ? 
O9 Dy6 O24 Co23 -65.5(4) . . . . ? 
O11 Dy6 O24 Co23 -141.2(4) . . . . ? 
O7 Dy6 O24 Co23 145.2(5) . . . . ? 
O1 Dy6 O24 Co23 76.6(4) . . . . ? 
O8 Dy6 O24 Co23 11.0(4) . . . . ? 
O59 Dy6 O24 Co23 -14.4(8) . . . . ? 
Co17 Dy6 O24 Co23 153.9(3) . . . . ? 
Dy9 Dy6 O24 Co23 109.7(4) . . . . ? 
Dy11 Dy6 O24 Co23 48.1(3) . . . . ? 
O60 Co21 N2A C27A 134(2) . . . . ? 
O5 Co21 N2A C27A -134(2) . . . . ? 
O4 Co21 N2A C27A 170(6) . . . . ? 
O5A Co21 N2A C27A 43(2) . . . . ? 
O3 Co21 N2A C27A -44(2) . . . . ? 
Dy9 Co21 N2A C27A -129(2) . . . . ? 
Dy11 Co21 N2A C27A 127(2) . . . . ? 
O60 Co21 N2A C26A 13.7(12) . . . . ? 
O5 Co21 N2A C26A 104.9(12) . . . . ? 
O4 Co21 N2A C26A 49(7) . . . . ? 
O5A Co21 N2A C26A -78.1(12) . . . . ? 
O3 Co21 N2A C26A -164.4(12) . . . . ? 
Dy9 Co21 N2A C26A 110.6(12) . . . . ? 
Dy11 Co21 N2A C26A 6.5(14) . . . . ? 
O60 Co21 N2A C24A -103.3(12) . . . . ? 
O5 Co21 N2A C24A -12.1(11) . . . . ? 
O4 Co21 N2A C24A -68(7) . . . . ? 
O5A Co21 N2A C24A 164.9(11) . . . . ? 
O3 Co21 N2A C24A 78.6(11) . . . . ? 
Dy9 Co21 N2A C24A -6.4(14) . . . . ? 
Dy11 Co21 N2A C24A -110.5(12) . . . . ? 
O6 Co17 O56 C48 45.5(11) . . . . ? 
O63 Co17 O56 C48 -170(6) . . . . ? 
O58 Co17 O56 C48 -134.2(11) . . . . ? 
O7 Co17 O56 C48 -41.9(11) . . . . ? 
N1A Co17 O56 C48 133.2(11) . . . . ? 
Dy9 Co17 O56 C48 3.0(11) . . . . ? 
Dy6 Co17 O56 C48 -55.9(12) . . . . ? 
O6 Dy9 O57 C53 96.8(12) . . . . ? 
O5 Dy9 O57 C53 27.6(12) . . . . ? 
O22 Dy9 O57 C53 157.4(13) . . . . ? 
O1 Dy9 O57 C53 -26.2(15) . . . . ? 
O7 Dy9 O57 C53 -165.0(10) . . . . ? 
O4 Dy9 O57 C53 -43.8(12) . . . . ? 
O81 Dy9 O57 C53 -116.8(12) . . . . ? 
Co21 Dy9 O57 C53 -7.6(11) . . . . ? 
Co17 Dy9 O57 C53 137.3(10) . . . . ? 
Dy6 Dy9 O57 C53 -94.9(14) . . . . ? 
Dy11 Dy9 O57 C53 -40.6(12) . . . . ? 
O6 Co17 O58 C62 129(6) . . . . ? 
O63 Co17 O58 C62 -48.8(14) . . . . ? 
O56 Co17 O58 C62 133.3(14) . . . . ? 
O7 Co17 O58 C62 38.6(14) . . . . ? 
N1A Co17 O58 C62 -135.5(14) . . . . ? 
Dy9 Co17 O58 C62 52.6(15) . . . . ? 
Dy6 Co17 O58 C62 -6.3(14) . . . . ? 
O5 Co21 O60 C25A -104(3) . . . . ? 
O4 Co21 O60 C25A 167(3) . . . . ? 
O5A Co21 O60 C25A 75(3) . . . . ? 
O3 Co21 O60 C25A 31(12) . . . . ? 
N2A Co21 O60 C25A -16(3) . . . . ? 
Dy9 Co21 O60 C25A -147(3) . . . . ? 
Dy11 Co21 O60 C25A 156(3) . . . . ? 
O5 Co21 O60 Dy11 100.0(5) . . . . ? 
O4 Co21 O60 Dy11 11.2(4) . . . . ? 
O5A Co21 O60 Dy11 -80.6(5) . . . . ? 
O3 Co21 O60 Dy11 -125(11) . . . . ? 
N2A Co21 O60 Dy11 -172.0(6) . . . . ? 
Dy9 Co21 O60 Dy11 56.7(4) . . . . ? 
O20 Dy11 O60 C25A -141(3) . . . . ? 
O62 Dy11 O60 C25A -76(3) . . . . ? 
O61 Dy11 O60 C25A -16(3) . . . . ? 
O1 Dy11 O60 C25A 134(3) . . . . ? 
O4 Dy11 O60 C25A -155(3) . . . . ? 
O8 Dy11 O60 C25A 92(3) . . . . ? 
O2 Dy11 O60 C25A 39(3) . . . . ? 
Co23 Dy11 O60 C25A 142(3) . . . . ? 
Co21 Dy11 O60 C25A -145(3) . . . . ? 
Dy6 Dy11 O60 C25A 123(3) . . . . ? 
Dy9 Dy11 O60 C25A 169(3) . . . . ? 
O20 Dy11 O60 Co21 4.5(9) . . . . ? 
O62 Dy11 O60 Co21 69.5(5) . . . . ? 
O61 Dy11 O60 Co21 129.6(5) . . . . ? 
O1 Dy11 O60 Co21 -80.7(5) . . . . ? 
O4 Dy11 O60 Co21 -9.6(4) . . . . ? 
O8 Dy11 O60 Co21 -123.0(5) . . . . ? 
O2 Dy11 O60 Co21 -176.2(6) . . . . ? 
Co23 Dy11 O60 Co21 -73.1(12) . . . . ? 
Dy6 Dy11 O60 Co21 -92.1(4) . . . . ? 
Dy9 Dy11 O60 Co21 -46.1(4) . . . . ? 
O20 Dy11 O61 C58 -28.7(16) . . . . ? 
O60 Dy11 O61 C58 179.8(15) . . . . ? 
O62 Dy11 O61 C58 -119.2(17) . . . . ? 
O1 Dy11 O61 C58 53(2) . . . . ? 
O4 Dy11 O61 C58 -79.6(17) . . . . ? 
O8 Dy11 O61 C58 41.9(16) . . . . ? 
O2 Dy11 O61 C58 124.1(17) . . . . ? 
Co23 Dy11 O61 C58 5.9(16) . . . . ? 
Co21 Dy11 O61 C58 -137.2(15) . . . . ? 
Dy6 Dy11 O61 C58 40.2(17) . . . . ? 
Dy9 Dy11 O61 C58 -12(2) . . . . ? 
O20 Dy11 O62 C35A 117.2(18) . . . . ? 
O60 Dy11 O62 C35A -31.9(18) . . . . ? 
O61 Dy11 O62 C35A -166.0(19) . . . . ? 
O1 Dy11 O62 C35A 22(2) . . . . ? 
O4 Dy11 O62 C35A 37.9(18) . . . . ? 
O8 Dy11 O62 C35A 162.4(16) . . . . ? 
O2 Dy11 O62 C35A -101.4(18) . . . . ? 
Co23 Dy11 O62 C35A 138.4(17) . . . . ? 
Co21 Dy11 O62 C35A 2.0(17) . . . . ? 
Dy6 Dy11 O62 C35A 90(2) . . . . ? 
Dy9 Dy11 O62 C35A 35.3(19) . . . . ? 
O6 Co17 O63 C56 108.8(13) . . . . ? 
O58 Co17 O63 C56 -71.3(13) . . . . ? 
O56 Co17 O63 C56 -35(7) . . . . ? 
O7 Co17 O63 C56 -163.9(13) . . . . ? 
N1A Co17 O63 C56 21.3(13) . . . . ? 
Dy9 Co17 O63 C56 151.4(12) . . . . ? 
Dy6 Co17 O63 C56 -153.4(14) . . . . ? 
O6 Co17 O63 Dy6 -97.8(4) . . . . ? 
O58 Co17 O63 Dy6 82.1(4) . . . . ? 
O56 Co17 O63 Dy6 118(6) . . . . ? 
O7 Co17 O63 Dy6 -10.5(4) . . . . ? 
N1A Co17 O63 Dy6 174.7(5) . . . . ? 
Dy9 Co17 O63 Dy6 -55.2(3) . . . . ? 
O9 Dy6 O63 C56 13.1(18) . . . . ? 
O24 Dy6 O63 C56 143.1(16) . . . . ? 
O11 Dy6 O63 C56 74.5(17) . . . . ? 
O7 Dy6 O63 C56 152.3(17) . . . . ? 
O1 Dy6 O63 C56 -135.9(17) . . . . ? 
O8 Dy6 O63 C56 -91.1(17) . . . . ? 
O59 Dy6 O63 C56 -44.8(17) . . . . ? 
Co17 Dy6 O63 C56 143.2(18) . . . . ? 
Co23 Dy6 O63 C56 -134.9(16) . . . . ? 
Dy9 Dy6 O63 C56 -171.3(17) . . . . ? 
Dy11 Dy6 O63 C56 -123.3(16) . . . . ? 
O9 Dy6 O63 Co17 -130.1(4) . . . . ? 
O24 Dy6 O63 Co17 -0.1(9) . . . . ? 
O11 Dy6 O63 Co17 -68.7(4) . . . . ? 
O7 Dy6 O63 Co17 9.1(3) . . . . ? 
O1 Dy6 O63 Co17 80.9(4) . . . . ? 
O8 Dy6 O63 Co17 125.7(4) . . . . ? 
O59 Dy6 O63 Co17 172.0(5) . . . . ? 
Co23 Dy6 O63 Co17 81.9(11) . . . . ? 
Dy9 Dy6 O63 Co17 45.5(3) . . . . ? 
Dy11 Dy6 O63 Co17 93.5(4) . . . . ? 
O8 Co23 N3A C11A -62(6) . . . . ? 
O20 Co23 N3A C11A -82.6(16) . . . . ? 
O24 Co23 N3A C11A 6.8(16) . . . . ? 
O75 Co23 N3A C11A -174.6(16) . . . . ? 
O10 Co23 N3A C11A 98.9(15) . . . . ? 
Dy11 Co23 N3A C11A -89.7(17) . . . . ? 
Dy6 Co23 N3A C11A 12.9(18) . . . . ? 
O8 Co23 N3A C12A 170(4) . . . . ? 
O20 Co23 N3A C12A 149.7(15) . . . . ? 
O24 Co23 N3A C12A -120.8(15) . . . . ? 
O75 Co23 N3A C12A 57.7(15) . . . . ? 
O10 Co23 N3A C12A -28.8(15) . . . . ? 
Dy11 Co23 N3A C12A 142.7(12) . . . . ? 
Dy6 Co23 N3A C12A -114.8(13) . . . . ? 
O8 Co23 N3A C20A 55(6) . . . . ? 
O20 Co23 N3A C20A 34.5(11) . . . . ? 
O24 Co23 N3A C20A 124.0(11) . . . . ? 
O75 Co23 N3A C20A -57.5(12) . . . . ? 
O10 Co23 N3A C20A -144.0(11) . . . . ? 
Dy11 Co23 N3A C20A 27.5(13) . . . . ? 
Dy6 Co23 N3A C20A 130.0(11) . . . . ? 
O8 Co23 O75 C58 -42.5(15) . . . . ? 
O20 Co23 O75 C58 45.4(16) . . . . ? 
O24 Co23 O75 C58 -168(18) . . . . ? 
O10 Co23 O75 C58 -134.8(15) . . . . ? 
N3A Co23 O75 C58 131.0(16) . . . . ? 
Dy11 Co23 O75 C58 3.3(15) . . . . ? 
Dy6 Co23 O75 C58 -57.1(17) . . . . ? 
Co23 O10 C1 O9 2(2) . . . . ? 
Co23 O10 C1 C59 -179.7(9) . . . . ? 
Dy6 O9 C1 O10 7(2) . . . . ? 
Dy6 O9 C1 C59 -170.8(9) . . . . ? 
Dy9 O22 C48 O56 -8(2) . . . . ? 
Dy9 O22 C48 C49 168.4(12) . . . . ? 
Co17 O56 C48 O22 1(2) . . . . ? 
Co17 O56 C48 C49 -175.7(12) . . . . ? 
O22 C48 C49 C29A -179(3) . . . . ? 
O56 C48 C49 C29A -2(3) . . . . ? 
O22 C48 C49 C19A 50(3) . . . . ? 
O56 C48 C49 C19A -133(2) . . . . ? 
O22 C48 C49 C30A -68(2) . . . . ? 
O56 C48 C49 C30A 109(2) . . . . ? 
Dy9 O57 C53 O3 11(2) . . . . ? 
Dy9 O57 C53 C54 -168.2(10) . . . . ? 
Co21 O3 C53 O57 -5(2) . . . . ? 
Co21 O3 C53 C54 174.2(10) . . . . ? 
O57 C53 C54 C15A 79.1(17) . . . . ? 
O3 C53 C54 C15A -99.9(16) . . . . ? 
O57 C53 C54 C55 -42.6(19) . . . . ? 
O3 C53 C54 C55 138.4(16) . . . . ? 
O57 C53 C54 C14A -168.3(15) . . . . ? 
O3 C53 C54 C14A 13(2) . . . . ? 
Co17 O63 C56 C8A -33(3) . . . . ? 
Dy6 O63 C56 C8A -173.8(17) . . . . ? 
Co23 O75 C58 O61 0(3) . . . . ? 
Co23 O75 C58 C33A -175.3(12) . . . . ? 
Dy11 O61 C58 O75 -6(3) . . . . ? 
Dy11 O61 C58 C33A 169.1(12) . . . . ? 
O10 C1 C59 C61 125.4(17) . . . . ? 
O9 C1 C59 C61 -56.3(19) . . . . ? 
O10 C1 C59 C40A -110.5(17) . . . . ? 
O9 C1 C59 C40A 67.9(19) . . . . ? 
O10 C1 C59 C44 4(2) . . . . ? 
O9 C1 C59 C44 -177.1(14) . . . . ? 
Dy6 O11 C62 O58 0(3) . . . . ? 
Dy6 O11 C62 C6A -164(4) . . . . ? 
Dy6 O11 C62 C31A -176(3) . . . . ? 
Co17 O58 C62 O11 6(3) . . . . ? 
Co17 O58 C62 C6A 169(5) . . . . ? 
Co17 O58 C62 C31A -176.5(18) . . . . ? 
C9A N1A C2A C3A -59.4(19) . . . . ? 
C8A N1A C2A C3A 64.9(19) . . . . ? 
Co17 N1A C2A C3A -176.0(11) . . . . ? 
N1A C2A C3A O3A 178.4(14) . . . . ? 
C11A N3A C12A C13A 73(3) . . . . ? 
C20A N3A C12A C13A -51(3) . . . . ? 
Co23 N3A C12A C13A -163(2) . . . . ? 
C8A N1A C9A C22A 78(2) . . . . ? 
C2A N1A C9A C22A -155.8(19) . . . . ? 
Co17 N1A C9A C22A -33(2) . . . . ? 
Co23 O24 C10A C11A -43.1(15) . . . . ? 
Dy6 O24 C10A C11A -177.5(11) . . . . ? 
N3A C12A C13A O2A -55(4) . . . . ? 
O63 C56 C8A N1A 29(3) . . . . ? 
C9A N1A C8A C56 -120(2) . . . . ? 
C2A N1A C8A C56 114(2) . . . . ? 
Co17 N1A C8A C56 -11(3) . . . . ? 
C12A N3A C11A C10A 96.8(18) . . . . ? 
C20A N3A C11A C10A -142.3(17) . . . . ? 
Co23 N3A C11A C10A -32(2) . . . . ? 
O24 C10A C11A N3A 51(2) . . . . ? 
C31A C7A C6A C62 -106(13) . . . . ? 
O11 C62 C6A C31A -166(6) . . . . ? 
O58 C62 C6A C31A 29(10) . . . . ? 
O11 C62 C6A C7A -47(8) . . . . ? 
O58 C62 C6A C7A 148(4) . . . . ? 
C31A C62 C6A C7A 119(13) . . . . ? 
C11A N3A C20A C21A 68(2) . . . . ? 
C12A N3A C20A C21A -167.0(19) . . . . ? 
Co23 N3A C20A C21A -45(2) . . . . ? 
N3A C20A C21A O20 33(3) . . . . ? 
Co23 O20 C21A C20A -4(3) . . . . ? 
Dy11 O20 C21A C20A 135(2) . . . . ? 
Co17 O6 C22A C9A -21(3) . . . . ? 
Dy9 O6 C22A C9A 155.0(13) . . . . ? 
N1A C9A C22A O6 37(3) . . . . ? 
C27A N2A C24A C23A 137(3) . . . . ? 
C26A N2A C24A C23A -99(3) . . . . ? 
Co21 N2A C24A C23A 14(3) . . . . ? 
Co21 O5 C23A C24A -2(4) . . . . ? 
Dy9 O5 C23A C24A -157.4(16) . . . . ? 
N2A C24A C23A O5 -9(5) . . . . ? 
C27A N2A C26A C25A -131(3) . . . . ? 
C24A N2A C26A C25A 104(3) . . . . ? 
Co21 N2A C26A C25A -9(3) . . . . ? 
N2A C26A C25A O60 -3(5) . . . . ? 
Co21 O60 C25A C26A 15(5) . . . . ? 
Dy11 O60 C25A C26A 158(2) . . . . ? 
O4A C28A C27A N2A 19(6) . . . . ? 
C26A N2A C27A C28A -67(4) . . . . ? 
C24A N2A C27A C28A 58(4) . . . . ? 
Co21 N2A C27A C28A 176(3) . . . . ? 
C62 C6A C31A C7A 113(12) . . . . ? 
C7A C6A C31A C62 -113(11) . . . . ? 
C6A C7A C31A C62 50(9) . . . . ? 
O11 C62 C31A C6A 22(9) . . . . ? 
O58 C62 C31A C6A -154(8) . . . . ? 
O11 C62 C31A C7A -13(4) . . . . ? 
O58 C62 C31A C7A 170(2) . . . . ? 
C6A C62 C31A C7A -35(8) . . . . ? 
Dy11 O62 C35A O5A -1(3) . . . . ? 
Dy11 O62 C35A C36A -174.7(16) . . . . ? 
O5A C35A C36A C37A -38(5) . . . . ? 
O62 C35A C36A C37A 136(4) . . . . ? 
O5A C35A C36A C38A 136(3) . . . . ? 
O62 C35A C36A C38A -50(4) . . . . ? 
O5A C35A C36A C41A 42(4) . . . . ? 
O62 C35A C36A C41A -144(3) . . . . ? 
O62 C35A O5A Co21 -3(3) . . . . ? 
C36A C35A O5A Co21 171.2(17) . . . . ? 
O60 Co21 O5A C35A 46.0(17) . . . . ? 
O5 Co21 O5A C35A -144(9) . . . . ? 
O4 Co21 O5A C35A -42.3(17) . . . . ? 
O3 Co21 O5A C35A -135.8(17) . . . . ? 
N2A Co21 O5A C35A 133.2(17) . . . . ? 
Dy9 Co21 O5A C35A -56.3(18) . . . . ? 
Dy11 Co21 O5A C35A 3.2(16) . . . . ? 
O75 C58 C33A C16A -117(3) . . . . ? 
O61 C58 C33A C16A 67(3) . . . . ? 
O75 C58 C33A C34A 120(3) . . . . ? 
O61 C58 C33A C34A -55(3) . . . . ? 
O75 C58 C33A C17A -1(3) . . . . ? 
O61 C58 C33A C17A -177(2) . . . . ? 
 
_diffrn_measured_fraction_theta_max    0.894 
_diffrn_reflns_theta_full              29.59 
_diffrn_measured_fraction_theta_full   0.894 
_refine_diff_density_max    8.795 
_refine_diff_density_min   -1.752 
_refine_diff_density_rms    0.361 
